# Supplementary material for: Bend family proteins mark chromatin boundaries and synergistically promote early germ cell differentiation
Source: Protein Cell. 2021 Nov 3;13(10):721–41. doi: 10.1007/s13238-021-00884-1 (PMC9233729; doi:10.1007/s13238-021-00884-1)
Supplement: Supplementary file 2 — Supplementary file2 (XLSX 827 kb) [file 13238_2021_884_MOESM2_ESM.xlsx]

## Sheet: OCT4
Supplementary Table S1
OCT4 interacting partners from BiFC
	WPR	Gene_id	Name
OCT4	2.23887	286257	C9orf142
OCT4	2.14777	4598	MVK
OCT4	2.10694	10212	DDX39
OCT4	1.85318	51631	LUC7L2
OCT4	1.77803	87769	A2LD1
OCT4	1.6272	51540	SCLY
OCT4	1.51416	6888	TALDO1
OCT4	1.49647	57037	ANKMY2
OCT4	1.48168	353513	VCY1B
OCT4	0.50125	65108	MARCKSL1
OCT4	1.47144	3068	HDGF
OCT4	1.46966	8996	NOL3
OCT4	0.478953	10226	M6PRBP1
OCT4	1.38279	2237	FEN1
OCT4	0.00738552	85007	AGXT2L2
OCT4	1.3374	5757	PTMA
OCT4	1.31585	2592	GALT
OCT4	1.29398	2582	GALE
OCT4	1.26712	10397	NDRG1
OCT4	1.23956	5037	PEBP1
OCT4	1.22135	3662	IRF4
OCT4	1.21436	5901	RAN
OCT4	1.1255	4010	LMX1B
OCT4	1.12144	28960	DCPS
OCT4	1.00194	4688	NCF2
OCT4	0.98627	25796	PGLS
OCT4	0.93414	637	BID
OCT4	0.893684	3146	HMGB1
OCT4	0.881881	29094	HSPC159
OCT4	0.881471	10801	2009-09-09
OCT4	0.876201	9221	NOLC1
OCT4	0.800231	1152	CKB
OCT4	0.799097	80895	ILKAP
OCT4	0.78895	10777	ARPP-21
OCT4	0.787286	7167	TPI1
OCT4	0.781963	3151	HMGN2
OCT4	0.77763	3337	DNAJB1
OCT4	0.768322	6431	SFRS6
OCT4	0.767143	85302	FBF1
OCT4	0.627778	121504	HIST4H4
OCT4	0.756069	6317	SERPINB3
OCT4	0.753757	174	AFP
OCT4	0.747858	218	ALDH3A1
OCT4	0.738771	9586	CREB5
OCT4	0.0045045	4149	MAX
OCT4	0.725624	10360	NPM3
OCT4	0.703664	3198	HOXA1
OCT4	0.686967	153527	ZMAT2
OCT4	0.686717	3241	HPCAL1
OCT4	0.682409	11054	OGFR
OCT4	0.0139276	2739	GLO1
OCT4	0.675854	90233	ZNF551
OCT4	0.646341	23468	CBX5
OCT4	0.635753	9783	RIMS3
OCT4	0.629583	3704	ITPA
OCT4	0.628697	126823	KLHDC9
OCT4	0.626615	79087	ALG12
OCT4	0.615489	3005	H1F0
OCT4	0.615023	805	CALM2
OCT4	0.614388	5269	SERPINB6
OCT4	0.60567	2962	GTF2F1
OCT4	0.603406	388695	LYSMD1
OCT4	0.596542	203	AK1
OCT4	0.590909	1267	CNP
OCT4	0.59027	10262	SF3B4
OCT4	0.586648	84823	LMNB2
OCT4	0.58427	203569	PAGE2
OCT4	0.583062	29086	C19orf62
OCT4	0.58256	4781	NFIB
OCT4	0.57971	64840	PORCN
OCT4	0.578065	2026	ENO2
OCT4	0.577729	56931	DUS3L
OCT4	0.570175	56172	ANKH
OCT4	0.567633	55621	TRMT1
OCT4	0.566975	5606	MAP2K3
OCT4	0.560392	23144	ZC3H3
OCT4	0.559494	84310	C7orf50
OCT4	0.556569	27013	C2orf24
OCT4	0.55237	54386	TERF2IP
OCT4	0.548892	90324	CCDC97
OCT4	0.545748	328	APEX1
OCT4	0.542033	55702	CCDC94
OCT4	0.541156	8715	NOL4
OCT4	0.530917	6727	SRP14
OCT4	0.52474	3726	JUNB
OCT4	0.518337	81502	HM13
OCT4	0.516605	6850	SYK
OCT4	0.516383	57459	GATAD2B
OCT4	0.514252	116224	FAM122A
OCT4	0.511278	2027	ENO3
OCT4	0.510101	117581	TWIST2
OCT4	0.507812	28988	DBNL
OCT4	0.502838	26099	C1orf144
OCT4	0.370321	28969	BZW2
OCT4	0.499365	6723	SRM
OCT4	0.489712	115572	FAM46B
OCT4	0.482032	79661	NEIL1
OCT4	0.475751	10298	PAK4
OCT4	0.474435	1398	CRK
OCT4	0.472087	1072	CFL1
OCT4	0.0124434	10049	DNAJB6
OCT4	0.466431	5270	SERPINE2
OCT4	0.462485	10481	HOXB13
OCT4	0.457275	1788	DNMT3A
OCT4	0.456548	3200	HOXA3
OCT4	0.453752	286514	MAGEB18
OCT4	0.450495	3183	HNRNPC
OCT4	0.450301	8363	HIST1H4J
OCT4	0.445946	4494	MT1F
OCT4	0.442467	55795	PCID2
OCT4	0.440926	10741	RBBP9
OCT4	0.436943	10591	C6orf108
OCT4	0.432148	55204	GOLPH3L
OCT4	0.0342324	79734	KCTD17
OCT4	0.427208	4489	MT1A
OCT4	0.42285	10654	PMVK
OCT4	0.42029	10620	ARID3B
OCT4	0.413978	5272	SERPINB9
OCT4	0.413793	3029	HAGH
OCT4	0.413613	10078	TSSC4
OCT4	0.0636646	1198	CLK3
OCT4	0.39951	191	AHCY
OCT4	0.39726	8891	EIF2B3
OCT4	0.395951	4114	MAGEB3
OCT4	0.395639	55297	CCDC91
OCT4	0.390326	3927	LASP1
OCT4	0.389237	11165	NUDT3
OCT4	0.388889	92906	HNRPLL
OCT4	0.388439	6903	TBCC
OCT4	0.388042	145482	PTGR2
OCT4	0.383387	2886	GRB7
OCT4	0.377807	26100	WIPI2
OCT4	0.376989	6017	RLBP1
OCT4	0.376033	11316	COPE
OCT4	0.374707	4676	NAP1L4
OCT4	0.372881	203068	TUBB
OCT4	0.372035	10590	SCGN
OCT4	0.362671	79053	ALG8
OCT4	0.36128	55506	H2AFY2
OCT4	0.360049	1054	CEBPG
OCT4	0.359593	23658	LSM5
OCT4	0.358193	3557	IL1RN
OCT4	0.356475	51142	CHCHD2
OCT4	0.352236	1676	DFFA
OCT4	0.349398	29993	PACSIN1
OCT4	0.34877	4204	MECP2
OCT4	0.342075	79656	BEND5
OCT4	0.0109091	11163	NUDT4
OCT4	0.341629	55290	BRF2
OCT4	0.339763	23640	HSPBP1
OCT4	0.335247	3925	STMN1
OCT4	0.334225	83746	L3MBTL2
OCT4	0.334036	11091	WDR5
OCT4	0.332961	1020	CDK5
OCT4	0.0446686	5685	PSMA4
OCT4	0.32493	4108	MAGEA9
OCT4	0.324755	83931	STK40
OCT4	0.324709	84569	LYZL1
OCT4	0.32419	6001	RGS10
OCT4	0.322055	9899	SV2B
OCT4	0.321818	1173	AP2M1
OCT4	0.317337	3232	HOXD3
OCT4	0.316647	5080	PAX6
OCT4	0.295791	81628	TSC22D4
OCT4	0.315294	8576	STK16
OCT4	0.312065	23498	HAAO
OCT4	0.31049	1045	CDX2
OCT4	0.30976	408	ARRB1
OCT4	0.3083	10298	PAK4
OCT4	0.305618	5307	PITX1
OCT4	0.305065	7737	RNF113A
OCT4	0.303235	2801	GOLGA2
OCT4	0.302419	5216	PFN1
OCT4	0.301189	131450	CD200R1
OCT4	0.300937	64897	C12orf43
OCT4	0.299445	5641	LGMN
OCT4	0.298422	55915	LANCL2
OCT4	0.297297	51699	VPS29
OCT4	0.295798	9618	TRAF4
OCT4	0.294931	6176	RPLP1
OCT4	0.294366	27241	BBS9
OCT4	0.293769	81566	FAM130A1
OCT4	0.290284	8815	BANF1
OCT4	0.287841	23580	CDC42EP4
OCT4	0.287469	10383	TUBB2C
OCT4	0.287212	644	BLVRA
OCT4	0.281659	84836	ABHD14B
OCT4	0.28041	79081	C11orf48
OCT4	0.28	4900	NRGN
OCT4	0.278912	6278	S100A7
OCT4	0.278894	6794	STK11
OCT4	0.277843	11315	PARK7
OCT4	0.277576	221443	C6orf130
OCT4	0.277381	4830	NME1
OCT4	0.276708	1104	RCC1
OCT4	0.27551	10475	TRIM38
OCT4	0.275	3921	RPSA
OCT4	0.274131	8517	IKBKG
OCT4	0.274033	6418	SET
OCT4	0.273973	90507	SCRN2
OCT4	0.271062	256281	NUDT14
OCT4	0.269663	10494	STK25
OCT4	0.269576	57092	PCNP
OCT4	0.269285	5305	PIP4K2A
OCT4	0.269276	2664	GDI1
OCT4	0.262905	151516	ASPRV1
OCT4	0.26247	56255	TXNDC13
OCT4	0.261672	9324	HMGN3
OCT4	0.260976	83605	CCM2
OCT4	0.257511	79370	BCL2L14
OCT4	0.152672	9775	EIF4A3
OCT4	0.255983	22977	AKR7A3
OCT4	0.0129564	5605	MAP2K2
OCT4	0.244094	11137	PWP1
OCT4	0.242424	2542	SLC37A4
OCT4	0.242045	221184	CPNE2
OCT4	0.241425	64118	DUS1L
OCT4	0.240319	124359	CDYL2
OCT4	0.239848	10465	PPIH
OCT4	0.239368	56648	EIF5A2
OCT4	0.235294	3397	ID1
OCT4	0.232353	11269	DDX19B
OCT4	0.226667	55192	DNAJC17
OCT4	0.225806	63027	SLC22A23
OCT4	0.225084	55696	RBM22
OCT4	0.22449	26502	NARF
OCT4	0.223634	79077	XTP3TPA
OCT4	0.223587	5062	PAK2
OCT4	0.222672	80755	AARSD1
OCT4	0.22238	9454	HOMER3
OCT4	0.219069	8666	EIF3G
OCT4	0.217778	79576	NKAP
OCT4	0.217443	10294	DNAJA2
OCT4	0.21692	57109	REXO4
OCT4	0.216308	255403	ZNF718
OCT4	0.214918	51759	C9orf78
OCT4	0.214043	25977	NECAP1
OCT4	0.212932	79143	MBOAT7
OCT4	0.211394	54997	TESC
OCT4	0.210938	445	ASS1
OCT4	0.209699	26284	ERAL1
OCT4	0.207858	5409	PNMT
OCT4	0.207524	200576	PIP5K3
OCT4	0.146368	6187	RPS2
OCT4	0.206391	54969	C4orf27
OCT4	0.205464	2168	FABP1
OCT4	0.20506	29886	SNX8
OCT4	0.204897	3925	STMN1
OCT4	0.203947	79446	WDR25
OCT4	0.203105	64969	MRPS5
OCT4	0.1991	90416	C15orf57
OCT4	0.19883	159090	FAM122B
OCT4	0.198376	3014	H2AFX
OCT4	0.195918	190	NR0B1
OCT4	0.194074	6456	SH3GL2
OCT4	0.193772	6623	SNCG
OCT4	0.192416	51274	KLF3
OCT4	0.191111	11252	PACSIN2
OCT4	0.189918	71	ACTG1
OCT4	0.189061	5725	PTBP1
OCT4	0.1875	79624	C6orf211
OCT4	0.18661	79727	LIN28
OCT4	0.186019	8364	HIST1H4C
OCT4	0.185905	9588	PRDX6
OCT4	0.184143	7430	EZR
OCT4	0.183946	28974	C19orf53
OCT4	0.182638	55336	FBXL8
OCT4	0.181446	1153	CIRBP
OCT4	0.181132	113828	FAM83F
OCT4	0.180077	81608	FIP1L1
OCT4	0.178244	1488	CTBP2
OCT4	0.177885	27315	FRAG1
OCT4	0.17757	11060	WWP2
OCT4	0.17754	4869	NPM1
OCT4	0.17723	471	ATIC
OCT4	0.176606	8463	TEAD2
OCT4	0.176282	4046	LSP1
OCT4	0.17452	6902	TBCA
OCT4	0.173599	55176	SEC61A2
OCT4	0.172043	79050	NOC4L
OCT4	0.169935	54682	MANSC1
OCT4	0.169927	221613	HIST1H2AA
OCT4	0.169075	3059	HCLS1
OCT4	0.168329	2098	ESD
OCT4	0.167832	5603	MAPK13
OCT4	0.167808	3628	INPP1
OCT4	0.166455	27129	HSPB7
OCT4	0.166271	4496	MT1H
OCT4	0.165891	23464	GCAT
OCT4	0.165782	9322	TRIP10
OCT4	0	10016	PDCD6
OCT4	0.164062	10327	AKR1A1
OCT4	0.162842	51070	NOSIP
OCT4	0.161905	118980	SFXN2
OCT4	0.161483	51155	HN1
OCT4	0.16078	53916	RAB4B
OCT4	0.160147	221154	EFHA1
OCT4	0.158824	26135	SERBP1
OCT4	0.158463	79171	RBM42
OCT4	0.157724	5502	PPP1R1A
OCT4	0.156704	114757	CYGB
OCT4	0.156573	83550	GPR101
OCT4	0.155779	6726	SRP9
OCT4	0.154696	11325	DDX42
OCT4	0.153005	4968	OGG1
OCT4	0.152749	10800	CYSLTR1
OCT4	0.152403	4502	MT2A
OCT4	0.152205	55325	UFSP2
OCT4	0.15208	10417	SPON2
OCT4	0.15199	439	ASNA1
OCT4	0.150815	23564	DDAH2
OCT4	0.150805	283078	MKX
OCT4	0.15	1809	DPYSL3
OCT4	0.149522	10494	STK25
OCT4	0.0163666	7555	CNBP
OCT4	0.148106	5226	PGD
OCT4	0.146417	553115	PEF1
OCT4	0.146163	594855	CPLX3
OCT4	0.144981	84888	SPPL2A
OCT4	0.144737	144193	AMDHD1
OCT4	0.144304	2246	FGF1
OCT4	0.144242	2766	GMPR
OCT4	0.143529	5202	PFDN2
OCT4	0.142398	79734	KCTD17
OCT4	0.142005	112483	SAT2
OCT4	0.0222222	23061	TBC1D9B
OCT4	0.141161	57179	KIAA1191
OCT4	0.141113	9060	PAPSS2
OCT4	0.140984	25970	SH2B1
OCT4	0.138924	474	ATOH1
OCT4	0.13881	54976	C20orf27
OCT4	0.138243	84975	MFSD5
OCT4	0.138024	1615	DARS
OCT4	0.137087	10956	OS9
OCT4	0.135468	51530	ZC3HC1
OCT4	0.134615	302	ANXA2
OCT4	0.133333	25827	FBXL2
OCT4	0.133333	3670	ISL1
OCT4	0.129834	27434	POLM
OCT4	0.129528	9166	EBAG9
OCT4	0.0322148	7341	SUMO1
OCT4	0.129454	10015	PDCD6IP
OCT4	0.129383	4190	MDH1
OCT4	0.127786	293	SLC25A6
OCT4	0.12769	28981	IFT81
OCT4	0.127464	2631	GBAS
OCT4	0.127303	64093	SMOC1
OCT4	0.126565	29995	LMCD1
OCT4	0.125551	8877	SPHK1
OCT4	0.00107643	10785	WDR4
OCT4	0.124601	7447	VSNL1
OCT4	0.124324	57019	CIAPIN1
OCT4	0.124239	1936	EEF1D
OCT4	0.124041	7389	UROD
OCT4	0.123779	9274	BCL7C
OCT4	0.122732	56910	STARD7
OCT4	0.121981	79720	VPS37B
OCT4	0.121012	1312	COMT
OCT4	0.120219	29934	SNX12
OCT4	0.119469	162394	SLFN5
OCT4	0.118541	161253	REM2
OCT4	0.11809	147807	ZNF524
OCT4	0.116967	126626	GABPB2
OCT4	0.116757	27232	GNMT
OCT4	0.116505	64795	RMND5A
OCT4	0.116481	978	CDA
OCT4	0.11519	116362	RBP7
OCT4	0.115172	140290	TCP10L
OCT4	0.115034	57515	SERINC1
OCT4	0.114596	7532	YWHAG
OCT4	0.114206	9314	KLF4
OCT4	0.114103	129531	MITD1
OCT4	0.113307	5481	PPID
OCT4	0.112832	129138	ANKRD54
OCT4	0.112801	6911	TBX6
OCT4	0.111607	3312	HSPA8
OCT4	0.111392	1455	CSNK1G2
OCT4	0.110989	10072	DPP3
OCT4	0.110721	80255	SLC35F5
OCT4	0.109164	23092	ARHGAP26
OCT4	0.109005	8892	EIF2B2
OCT4	0.0622951	10053	AP1M2
OCT4	0.108781	57120	GOPC
OCT4	0.108527	1138	CHRNA5
OCT4	0.108077	6699	SPRR1B
OCT4	0.108	3856	KRT8
OCT4	0.107366	56998	CTNNBIP1
OCT4	0.107185	92715	WDR85
OCT4	0.107143	414149	ACBD7
OCT4	0.107098	4241	MFI2
OCT4	0.106635	129868	TRIM43
OCT4	0.106306	9200	PTPLA
OCT4	0.106098	84324	CIP29
OCT4	0.105431	9139	CBFA2T2
OCT4	0.105327	6233	RPS27A
OCT4	0.105063	11332	ACOT7
OCT4	0.104914	57117	INTS12
OCT4	0.10475	134147	CMBL
OCT4	0.104592	7846	TUBA1A
OCT4	0.104137	140612	ZFP28
OCT4	0.103503	221264	C6orf199
OCT4	0.0305998	8048	CSRP3
OCT4	0.103409	9245	GCNT3
OCT4	0.10302	23770	FKBP8
OCT4	0.102815	57727	NCOA5
OCT4	0.102455	5052	PRDX1
OCT4	0.102086	55663	ZNF446
OCT4	0.102073	10617	STAMBP
OCT4	0.101942	11334	TUSC2
OCT4	0.101626	6286	S100P
OCT4	0.10119	318	NUDT2
OCT4	0.100737	51548	SIRT6
OCT4	0.100135	7268	TTC4
OCT4	0.0993631	79603	LASS4
OCT4	0.0992991	5859	QARS
OCT4	0.0988736	148932	MOBKL2C
OCT4	0.0985577	3142	HLX
OCT4	0.0980132	253635	CCDC75
OCT4	0.0975877	8436	SDPR
OCT4	0.0968921	55638	GOLSYN
OCT4	0.096624	26003	GORASP2
OCT4	0.0964591	5935	RBM3
OCT4	0.0961538	4790	NFKB1
OCT4	0.0960384	91272	FAM44B
OCT4	0.0956989	65992	DDRGK1
OCT4	0.0954712	1674	DES
OCT4	0.0952903	9670	IPO13
OCT4	0.0950617	29760	BLNK
OCT4	0.0948276	1396	CRIP1
OCT4	0.0943168	6647	SOD1
OCT4	0.0942211	57698	KIAA1598
OCT4	0.0935829	113419	TEX261
OCT4	0.0935335	29777	ABT1
OCT4	0.0932476	59348	ZNF350
OCT4	0.092723	170463	SSBP4
OCT4	0.0926829	133874	LOC133874
OCT4	0.0924574	29883	CNOT7
OCT4	0.0923077	6122	RPL3
OCT4	0.0921986	3399	ID3
OCT4	0.0917993	5313	PKLR
OCT4	0.0917553	7178	TPT1
OCT4	0.0916031	4760	NEUROD1
OCT4	0.0910194	10627	MRCL3
OCT4	0.0907945	1725	DHPS
OCT4	0.0902527	1909	EDNRA
OCT4	0.090216	51070	NOSIP
OCT4	0.0896287	1877	E4F1
OCT4	0.0895522	11333	PDAP1
OCT4	0	2625	GATA3
OCT4	0.0893119	6194	RPS6
OCT4	0.00764192	28976	ACAD9
OCT4	0.0892626	3182	HNRNPAB
OCT4	0.0886767	201627	FAM116A
OCT4	0.088411	10329	TMEM5
OCT4	0.0879479	6251	RSU1
OCT4	0.0875912	1069	CETN2
OCT4	0.0872483	8623	ASMTL
OCT4	0.0872236	677	ZFP36L1
OCT4	0.0871143	2628	GATM
OCT4	0.0866477	3171	FOXA3
OCT4	0.086185	84525	HOPX
OCT4	0.0860349	52	ACP1
OCT4	0.0854037	572	BAD
OCT4	0.0852905	126282	TNFAIP8L1
OCT4	0.0852197	55022	PID1
OCT4	0.0848708	4351	MPI
OCT4	0.0848564	1622	DBI
OCT4	0.0845588	2539	G6PD
OCT4	0.0829987	9184	BUB3
OCT4	0.0109204	11344	TWF2
OCT4	0.0822086	3184	HNRNPD
OCT4	0.0821918	57687	VAT1L
OCT4	0.0819672	27175	TUBG2
OCT4	0.0818182	84418	C5orf32
OCT4	0.0817121	57504	MTA3
OCT4	0.0816327	6300	MAPK12
OCT4	0.0816062	247	ALOX15B
OCT4	0.0811808	122481	AK7
OCT4	0.0811456	10552	ARPC1A
OCT4	0.0805812	51163	DBR1
OCT4	0.0804598	58493	C9orf80
OCT4	0.080148	1627	DBN1
OCT4	0.079906	81570	CLPB
OCT4	0.0796943	123228	SENP8
OCT4	0.0795892	5720	PSME1
OCT4	0.0795455	4358	MPV17
OCT4	0.0795322	158435
OCT4	0.0792079	55178	RNMTL1
OCT4	0.0790698	2203	FBP1
OCT4	0.0790068	54487	DGCR8
OCT4	0.078877	5204	PFDN5
OCT4	0.0788043	83475	DOHH
OCT4	0.0779874	29982	NRBF2
OCT4	0.0779376	22998	LIMCH1
OCT4	0.077821	7277	TUBA4A
OCT4	0.077728	149420	PDIK1L
OCT4	0.0776942	114928	GPRASP2
OCT4	0.0776942	10949	HNRNPA0
OCT4	0.0775194	213	ALB
OCT4	0.0774264	1264	CNN1
OCT4	0.0774194	2191	FAP
OCT4	0.0774194	162333	2009-03-10
OCT4	0.0774194	55335	NIPSNAP3B
OCT4	0.0773956	8856	NR1I2
OCT4	0.0772727	57718	PPP4R4
OCT4	0.0771513	311	ANXA11
OCT4	0.076723	8557	TCAP
OCT4	0.0763052	5017	OVOL1
OCT4	0.0761671	28512	NKIRAS1
OCT4	0.0761548	6124	RPL4
OCT4	0.0759013	10551	AGR2
OCT4	0.0758808	90410	IFT20
OCT4	0.0756881	23761	PISD
OCT4	0.0756694	5376	PMP22
OCT4	0.0755556	56961	SHD
OCT4	0.0752972	5570	PKIB
OCT4	0.0752427	1053	CEBPE
OCT4	0.0752427	55861	DBNDD2
OCT4	0.00122399	7329	UBE2I
OCT4	0.0748588	124641	OVCA2
OCT4	0.0747664	5082	PDCL
OCT4	0.0746791	64065	PERP
OCT4	0.0744275	1643	DDB2
OCT4	0.0743692	6622	SNCA
OCT4	0.0743455	94274	PPP1R14A
OCT4	0.0742407	79366	NSBP1
OCT4	0.0741259	50619	DEF6
OCT4	0.00923483	55471	C2orf56
OCT4	0.0739191	10979	FERMT2
OCT4	0.0738916	445	ASS1
OCT4	0.0734788	26471	NUPR1
OCT4	0.0732601	5778	PTPN7
OCT4	0.0732265	4753	NELL2
OCT4	0.073197	10101	NUBP2
OCT4	0.0731415	54778	RNF111
OCT4	0.07314	6657	SOX2
OCT4	0.0730717	120196
OCT4	0.0730012	54758	KLHDC4
OCT4	0.0729761	83442	SH3BGRL3
OCT4	0.0729443	10436	EMG1
OCT4	0.0723164	8562	DENR
OCT4	0.0722892	10312	TCIRG1
OCT4	0.0168831	1983	EIF5
OCT4	0.0715308	378108	TRIM74
OCT4	0.0715152	255057	C19orf26
OCT4	0.0657439	3047	HBG1
OCT4	0.0715096	23549	DNPEP
OCT4	0.0712468	6601	SMARCC2
OCT4	0.0712401	10174	SORBS3
OCT4	0.0709759	744	MPPED2
OCT4	0.0708283	138724	C9orf131
OCT4	0.0707434
OCT4	0.0705882	8338	HIST2H2AC
OCT4	0.0700525	80146	UXS1
OCT4	0.0697143	153743	PPP1R2P3
OCT4	0.0695538	80218	NAT13
OCT4	0.0694645	56006	C19orf61
OCT4	0.00892857	3105	HLA-A
OCT4	0.0690088	113278	C20orf54
OCT4	0.0687104	116442	RAB39B
OCT4	0.068564	392	ARHGAP1
OCT4	0.0684755	7008	TEF
OCT4	0.0684564	81888	HYI
OCT4	0.0679724	26095	PTPN20B
OCT4	0.0679612	51537	MTP18
OCT4	0.0677966	79161	C7orf23
OCT4	0.0674003	65992	DDRGK1
OCT4	0.0670391	84365	MKI67IP
OCT4	0.0669291	5002	SLC22A18
OCT4	0.00743494	169841	ZNF169
OCT4	0.0665111	83638	C11orf68
OCT4	0.0660622	55190	NUDT11
OCT4	0.0657718	10007	GNPDA1
OCT4	0.0657396	3303	HSPA1A
OCT4	0.0654045	23171	GPD1L
OCT4	0.0653983	55740	ENAH
OCT4	0.0653846	8349	HIST2H2BE
OCT4	0.0652174	142940	TRUB1
OCT4	0.0652174	494141	LOC494141
OCT4	0.0648298	6285	S100B
OCT4	0.0645527	150275	CCDC117
OCT4	0.0644105	9246	UBE2L6
OCT4	0.0643777	23281	KIAA0774
OCT4	0.0640394	54557	SGTB
OCT4	0.0636475	93986	FOXP2
OCT4	0.063591	1297	COL9A1
OCT4	0.0635762	155066	ATP6V0E2
OCT4	0.0634675	3275	PRMT2
OCT4	0.0631001	56963	RGMA
OCT4	0.0630531	3983	ABLIM1
OCT4	0.0627401	23588	KLHDC2
OCT4	0.0625889	8367	HIST1H4E
OCT4	0.0625686	2969	GTF2I
OCT4	0.0625	771	CA12
OCT4	0.0624315	8644	AKR1C3
OCT4	0.0622837	2307	FOXS1
OCT4	0.062201	10268	RAMP3
OCT4	0.0621592	8766	RAB11A
OCT4	0.0621547	10135	NAMPT
OCT4	0.0621212	5315	PKM2
OCT4	0.0617716	3226	HOXC10
OCT4	0.0617284	5619	PRM1
OCT4	0.0614849	54458	PRR13
OCT4	0.0614597	58495	OVOL2
OCT4	0.0613426	4673	NAP1L1
OCT4	0.0608365	84572	GNPTG
OCT4	0.0603448	64978	MRPL38
OCT4	0.0601504	8639	AOC3
OCT4	0.0599739	3608	ILF2
OCT4	0.0598504	91	ACVR1B
OCT4	0.0598291	9168	TMSB10
OCT4	0.0598053	1797	DOM3Z
OCT4	0.059789	11083	DIDO1
OCT4	0.00854701	27295	PDLIM3
OCT4	0.0594796	840	CASP7
OCT4	0.0593434	51513	ETV7
OCT4	0.0593103	146225	CMTM2
OCT4	0.0592672	8468	FKBP6
OCT4	0.0588235	84957	RELT
OCT4	0.0588235	3176	HNMT
OCT4	0.058753	84675	TRIM55
OCT4	0.0586735	5316	PKNOX1
OCT4	0.058548	140838	NANP
OCT4	0.0585242	23504	RIMBP2
OCT4	0.0583942	135	ADORA2A
OCT4	0.058104	9489	PGS1
OCT4	0.0580848	1736	DKC1
OCT4	0.0579882	5498	PPOX
OCT4	0.0579515	9099	USP2
OCT4	0.0579011	80011	NIP30
OCT4	0.0573477	7088	TLE1
OCT4	0.057243	64777	RMND5B
OCT4	0.057211	56675	NRIP3
OCT4	0.057211	55156	ARMC1
OCT4	0.057187	1745	DLX1
OCT4	0.0571429	55854	ZC3H15
OCT4	0.0570071	875	CBS
OCT4	0.0568047	51619	UBE2D4
OCT4	0.0567901	55577	NAGK
OCT4	0.0567282	3297	HSF1
OCT4	0.0563758	30012	TLX3
OCT4	0.05625	64788	LMF1
OCT4	0.0560093	9113	LATS1
OCT4	0.0558912	7866	IFRD2
OCT4	0.0558583	865	CBFB
OCT4	0.0558376	117246	FTSJ3
OCT4	0.0554187	7170	TPM3
OCT4	0.0553191	51095	TRNT1
OCT4	0.0549872	51027	BOLA1
OCT4	0.0548112	4112	MAGEB1
OCT4	0.0547619	89927	C16orf45
OCT4	0.0547046	5880	RAC2
OCT4	0.0546448	92597	MOBKL1A
OCT4	0.0120048	51203	NUSAP1
OCT4	0.0545455	1487	CTBP1
OCT4	0.0544554	11155	LDB3
OCT4	0.0543981	200316	APOBEC3F
OCT4	0	10227	MFSD10
OCT4	0.0540897	60682	SMAP1
OCT4	0.0539877	124402	FAM100A
OCT4	0.0539773	80790	CMIP
OCT4	0.0538012	84841	MGC15634
OCT4	0.0535932	10921	RNPS1
OCT4	0.0535519	3880	KRT19
OCT4	0.053288	10055	SAE1
OCT4	0.0529634	51103	NDUFAF1
OCT4	0.0528846	1466	CSRP2
OCT4	0.0528256	91151	TIGD7
OCT4	0.0527903	114784	CSMD2
OCT4	0.00777202	54956	PARP16
OCT4	0.0523865	202559	KHDRBS2
OCT4	0.0523416	114299	PALM2
OCT4	0.0521437	1611	DAP
OCT4	0.052071	4245	MGAT1
OCT4	0.0520446	1586	CYP17A1
OCT4	0.0519308	2829	XCR1
OCT4	0.0518732	8707	B3GALT2
OCT4	0.0517529	147746	HIPK4
OCT4	0.0517241	7769	ZNF226
OCT4	0.0517241	7132	TNFRSF1A
OCT4	0.0515759	64925	CCDC71
OCT4	0.0514604	51102	MECR
OCT4	0.0514469	4718	NDUFC2
OCT4	0.0512821	93183	PIGM
OCT4	0.0511222	121053	C12orf45
OCT4	0.0509138	51776	ZAK
OCT4	0.0506329	84337	ELOF1
OCT4	0.0505992	7851	MALL
OCT4	0.0505992	84739
OCT4	0.050536	84245	MGC3207
OCT4	0.0505319	92912	UBE2Q2
OCT4	0.0452962	8829	NRP1
OCT4	0.0503597	79012	CAMKV
OCT4	0.0502451	3162	HMOX1
OCT4	0.0502092	2634	GBP2
OCT4	0.0500626	8834	TMEM11
OCT4	0.05	6947	TCN1
OCT4	0	56063	C1orf91
OCT4	0.0498221	79165	LENG1
OCT4	0.0496552	64081	PBLD
OCT4	0.0496183	4953	ODC1
OCT4	0.0492754	51571	FAM49B
OCT4	0.0490566	4223	MEOX2
OCT4	0.0488771	147525	C18orf18
OCT4	0.0488467	126382	NR2C2AP
OCT4	0.0486322	55111	PLEKHJ1
OCT4	0.0484375	5147	PDE6D
OCT4	0.0483271	2555	GABRA2
OCT4	0.0482574	116832	RPL39L
OCT4	0.0481431	25898	RCHY1
OCT4	0.0481144	521	ATP5I
OCT4	0.0480905	57176	VARS2
OCT4	0.047749	6613	SUMO2
OCT4	0.0477299	5162	PDHB
OCT4	0.0476923	7086	TKT
OCT4	0.0476821	7579	ZSCAN20
OCT4	0.047619	7518	XRCC4
OCT4	0.047619	1482	NKX2-5
OCT4	0.0474732	10874	NMU
OCT4	0.0467762	5571	PRKAG1
OCT4	0	5998	RGS3
OCT4	0.0466258	54962	TIPIN
OCT4	0.0465116	7536	SF1
OCT4	0.0464286	54107	POLE3
OCT4	0.0463259	71	ACTG1
OCT4	0.0460081	92714	ARRDC1
OCT4	0.0459259	79080	CCDC86
OCT4	0.0458824	9984	THOC1
OCT4	0.0458716	9404	LPXN
OCT4	0.0458515	64581	CLEC7A
OCT4	0.0457875	55623	THUMPD1
OCT4	0.0456432	2224	FDPS
OCT4	0.0455764	4118	MAL
OCT4	0.0454545	28999	KLF15
OCT4	0.045403	327	APEH
OCT4	0.0453988	3145	HMBS
OCT4	0.0451613	1116	CHI3L1
OCT4	0.0449029	10892	MALT1
OCT4	0.0448916	124245	ZC3H18
OCT4	0.044757	79095	C9orf16
OCT4	0.0445714	26580	BSCL2
OCT4	0.0444079	51400	PPME1
OCT4	0.0439024	81617	CAB39L
OCT4	0.0438695	7278	TUBA3C
OCT4	0.0436817	2107	ETF1
OCT4	0.0435356	92806	MGC16385
OCT4	0.0435294	54935	DUSP23
OCT4	0.0433763	51548	SIRT6
OCT4	0.0433566	26580	BSCL2
OCT4	0.0432503	7125	TNNC2
OCT4	0.0432099	7064	THOP1
OCT4	0.0431849	57402	S100A14
OCT4	0.0430769	6143	RPL19
OCT4	0.0429733	11094	C9orf7
OCT4	0.0429448	51192	CKLF
OCT4	0.0429129	9363	RAB33A
OCT4	0.0429129	7728	ZNF175
OCT4	0.042735	11212	PROSC
OCT4	0.0426621	80185	C8orf41
OCT4	0.0425894	138162	C9orf116
OCT4	0.0424242	60592	SCOC
OCT4	0.0421053	23676	SMPX
OCT4	0.0420792	1024	CDK8
OCT4	0.0420382	147804	LOC147804
OCT4	0.0420272	51170	HSD17B11
OCT4	0.041876	6301	SARS
OCT4	0.0418719	164091	PAQR7
OCT4	0.0417163	3992	FADS1
OCT4	0.0416069	4931	NVL
OCT4	0.0416069	10428	CFDP1
OCT4	0.0415648	2949	GSTM5
OCT4	0.00824499	8031	NCOA4
OCT4	0.0414508	25822	DNAJB5
OCT4	0.0414201	55343	SLC35C1
OCT4	0.0413712	54540	FLJ10404
OCT4	0.0412518	874	CBR3
OCT4	0.0411523	7216	TRO
OCT4	0.0410959	51466	EVL
OCT4	0.0410256	54470	ARMCX6
OCT4	0.0407701	4849	CNOT3
OCT4	0.0407674	3185	HNRNPF
OCT4	0.0407125	54977	SLC25A38
OCT4	0.0405728	55677	IWS1
OCT4	0.0405405	23363	OBSL1
OCT4	0.0404281	23759	PPIL2
OCT4	0.0403458	10390	CEPT1
OCT4	0.04	64419	MTMR14
OCT4	0.0399429	10241	CALCOCO2
OCT4	0.039801	548596	CKMT1A
OCT4	0.0397924	5015	OTX2
OCT4	0.0397644	8424	BBOX1
OCT4	0.039666	6137	RPL13
OCT4	0.0395408	10140	TOB1
OCT4	0.0395257	22858	ICK
OCT4	0.00265957	25813	SAMM50
OCT4	0.0393443	11200	CHEK2
OCT4	0.0392857	29890	RBM15B
OCT4	0.0392817	9456	HOMER1
OCT4	0.0392405	26088	GGA1
OCT4	0.0391705	9181	ARHGEF2
OCT4	0.0390995	55110	MAGOHB
OCT4	0.0389769	80012	PHC3
OCT4	0.038961	23767	FLRT3
OCT4	0.0387879	1474	CST6
OCT4	0.0387597	942	CD86
OCT4	0.0384615	57226	LYRM2
OCT4	0.0384088	27283	TINAG
OCT4	0.0383632	9528	TMEM59
OCT4	0.0382166	2052	EPHX1
OCT4	0.0381773	745	C11orf9
OCT4	0.0378875	27131	SNX5
OCT4	0.0378378	3688	ITGB1
OCT4	0.0376135	6759	SSX4
OCT4	0.037594	58490	RPRD1B
OCT4	0.0375839
OCT4	0.0375469	5265	SERPINA1
OCT4	0.0375427	140767	NRSN1
OCT4	0.0375303	5721	PSME2
OCT4	0.0375162	7102	TSPAN7
OCT4	0.0373832	5521	PPP2R2B
OCT4	0.0373665	635	BHMT
OCT4	0.0232301	30968	STOML2
OCT4	0.0373494	6941	TCF19
OCT4	0.0372208	727751	LOC727751
OCT4	0.0369928	79621	RNASEH2B
OCT4	0.0369565	2783	GNB2
OCT4	0.0369487	84064	HDHD2
OCT4	0.0368421	57403	RAB22A
OCT4	0.0367647	10962	MLLT11
OCT4	0.036643	2342	FNTB
OCT4	0.0365297	23410	SIRT3
OCT4	0.0365059	56965	PARP6
OCT4	0.0361882	1030	CDKN2B
OCT4	0.0361757	29781	NCAPH2
OCT4	0.0360697	92092	ZC3HAV1L
OCT4	0.0359712	10426	TUBGCP3
OCT4	0.0359629	8795	TNFRSF10B
OCT4	0.0359195	5601	MAPK9
OCT4	0.0358515	80207	OPA3
OCT4	0.0358423	553115	PEF1
OCT4	0.0357542	25917	THUMPD3
OCT4	0.0356612	84076	TKTL2
OCT4	0.0356322	6519	SLC3A1
OCT4	0.0356322	6426	SFRS1
OCT4	0.0355828	51304	ZDHHC3
OCT4	0.035503	84976	DISP1
OCT4	0.0354839	9730	VPRBP
OCT4	0.00331126	10948	STARD3
OCT4	0.0353659	127281	C1orf93
OCT4	0.0353478	51142	CHCHD2
OCT4	0.0352113	9046	DOK2
OCT4	0.0352113	5871	MAP4K2
OCT4	0.0351759	6218	RPS17
OCT4	0.0351351	55355	HJURP
OCT4	0.0350877	79650	C16orf57
OCT4	0.0349908	51684	SUFU
OCT4	0.0347594	10780	ZNF234
OCT4	0.0346821
OCT4	0.0346741	283849	EXOC3L
OCT4	0.0346062	6554	SLC10A1
OCT4	0.0344828	25946	ZNF385A
OCT4	0.0343915	2193	FARSA
OCT4	0.0343348	23759	PPIL2
OCT4	0.0343249	29763	PACSIN3
OCT4	0.0343214	25816	TNFAIP8
OCT4	0.0343137	84141	FAM176A
OCT4	0.0342717	1385	CREB1
OCT4	0.0341048	10738	RFPL3
OCT4	0.0169252	10431	TIMM23
OCT4	0.0339806	9939	RBM8A
OCT4	0.0339751	1353	COX11
OCT4	0.0338983	23255	KIAA0802
OCT4	0.0338753	55116	TMEM39B
OCT4	0.0338505	222389	BEND7
OCT4	0.0337922	25830	SULT4A1
OCT4	0.00582751	9128	PRPF4
OCT4	0.0337209	5699	PSMB10
OCT4	0.0336842	23555	TSPAN15
OCT4	0.0336788	79170	ATAD4
OCT4	0.0336788	8771	TNFRSF6B
OCT4	0.033557	1839	HBEGF
OCT4	0.0335484	57693	ZNF317
OCT4	0.0335135	11326	VSIG4
OCT4	0.0334928	10541	ANP32B
OCT4	0.0333731	112942	CCDC104
OCT4	0.0333333	5671	PSG3
OCT4	0.0333333	799	CALCR
OCT4	0.0332851	13	AADAC
OCT4	0.0332147	6066	RNU2-1
OCT4	0.0331754	26608	TBL2
OCT4	0.0159705	55716	LMBR1L
OCT4	0.0331565	57817	HAMP
OCT4	0.033046	10965	ACOT2
OCT4	0.0329545	81563	C1orf21
OCT4	0.0329341	164127	C1orf65
OCT4	0.0328947	80154	FLJ22795
OCT4	0.0328068	56905	C15orf39
OCT4	0.0327044	132001	C3orf31
OCT4	0.0326531	23397	NCAPH
OCT4	0.0326223	128653	C20orf141
OCT4	0.0325733	10987	COPS5
OCT4	0.032491	26521	TIMM8B
OCT4	0.0324385	29100	TMEM208
OCT4	0.0323834	6139	RPL17
OCT4	0.0322981	155382	VPS37D
OCT4	0.0322981	84279	C2orf7
OCT4	0.0321812	55670	PEX26
OCT4	0.0321593	4637	MYL6
OCT4	0.032147	811	CALR
OCT4	0.0321199	95	ACY1
OCT4	0.0321101	51	ACOX1
OCT4	0.0321101	1527	TEX28
OCT4	0.0320611	81790	RNF170
OCT4	0.0320592	55052	MRPL20
OCT4	0.0320442	9470	EIF4E2
OCT4	0.0320427	80227	PAAF1
OCT4	0.0319018	91603	ZNF830
OCT4	0.0318792	1031	CDKN2C
OCT4	0.0318302	8454	CUL1
OCT4	0.03177	5557	PRIM1
OCT4	0.0317259	2212	FCGR2A
OCT4	0.0317073	54943	DNAJC28
OCT4	0.0316901	126003	TRAPPC5
OCT4	0.031653	8812	CCNK
OCT4	0.0316344	51412	ACTL6B
OCT4	0.0315789	51751	HIGD1B
OCT4	0.0315501	115827	RAB3C
OCT4	0.0315457	23463	ICMT
OCT4	0.0315259	399655
OCT4	0.0314961	5519	PPP2R1B
OCT4	0.031477	131831	C3orf44
OCT4	0.0313953	10267	RAMP1
OCT4	0.0312876	57325	CSRP2BP
OCT4	0.03125	28972	SPCS1
OCT4	0.0312094	5127	PCTK1
OCT4	0.0311751	84306	PDCD2L
OCT4	0.0311653	402176	LOC402176
OCT4	0.0311653	10999	SLC27A4
OCT4	0.0311111	2707	GJB3
OCT4	0.031106	79014
OCT4	0	4833	NME4
OCT4	0.0310881	10424	PGRMC2
OCT4	0.0310811	11123	RCAN3
OCT4	0.0310702	90737	PAGE5
OCT4	0.0309406	11240	PADI2
OCT4	0.0308824	1017	CDK2
OCT4	0.0308789	58516	FAM60A
OCT4	0.0308642	5607	MAP2K5
OCT4	0.030837	4709	NDUFB3
OCT4	0.0308123	6363	CCL19
OCT4	0.0307971	5274	SERPINI1
OCT4	0.0307467	6208	RPS14
OCT4	0.0307298	7005	TEAD3
OCT4	0.0306258	6517	SLC2A4
OCT4	0.0306122	85002	FAM86B1
OCT4	0.0306122	85313	PPIL4
OCT4	0.0305677	51024	FIS1
OCT4	0.0304878	57565	KLHL14
OCT4	0.0143885	10200	MPHOSPH6
OCT4	0.0303951	29103	DNAJC15
OCT4	0.0303767	8612	PPAP2C
OCT4	0.0303738	3163	HMOX2
OCT4	0.0303738	7507	XPA
OCT4	0.030343	3310	HSPA6
OCT4	0.030303	146894	CD300LG
OCT4	0.030303	399694	SHC4
OCT4	0.030303	3957	LGALS2
OCT4	0.030303	11161	C14orf1
OCT4	0.0300752	3119	HLA-DQB1
OCT4	0.0300578	55508	SLC35E3
OCT4	0.0299728	2048	EPHB2
OCT4	0.0299539	57332	CBX8
OCT4	0.0299194	132228	C3orf45
OCT4	0.0298913	64377	CHST8
OCT4	0.029872	23493	HEY2
OCT4	0.0298701	23174	ZCCHC14
OCT4	0.0298686	4815	NINJ2
OCT4	0.0298507	9265	CYTH3
OCT4	0.0298295	22848	AAK1
OCT4	0.0298295	8293	SERF1A
OCT4	0.0297297	4580	MTX1
OCT4	0.0297265	26751	SH3YL1
OCT4	0.0296192	93627	MGC16169
OCT4	0.0294494	6309	SC5DL
OCT4	0.0294118	112616	CMTM7
OCT4	0.0294118	481	ATP1B1
OCT4	0.0293706	129530	LYG1
OCT4	0.0292249	54926	UBE2R2
OCT4	0.0291859	129642	MBOAT2
OCT4	0.0291777	54499	TMCO1
OCT4	0.0291667	6296	ACSM3
OCT4	0.0291411	58498	MYL7
OCT4	0.029036	6619	SNAPC3
OCT4	0.0289655	144577	C12orf66
OCT4	0.0289256	34	ACADM
OCT4	0.0289193	55664	CDC37L1
OCT4	0.0289017	3875	KRT18
OCT4	0.00334821	5621	PRNP
OCT4	0.0288184	54471	SMCR7L
OCT4	0.0287879	3356	HTR2A
OCT4	0.0286123	6059	ABCE1
OCT4	0.0286055	64979	MRPL36
OCT4	0.0285714	55218	EXDL2
OCT4	0.0285375	998	CDC42
OCT4	0.0285375	55970	GNG12
OCT4	0.0285326	54951	COMMD8
OCT4	0.0285205	57180	ACTR3B
OCT4	0.028481	51501	C11orf73
OCT4	0.0284495	57085	AGTRAP
OCT4	0.0284302	57655	GRAMD1A
OCT4	0.0284024	83636	C19orf12
OCT4	0.0283951	84333	PCGF5
OCT4	0.0283951	3021	H3F3B
OCT4	0.02836	53947	A4GALT
OCT4	0.0283353	84275	SLC25A33
OCT4	0.0283126	55388	MCM10
OCT4	0.0283019	84775	ZNF607
OCT4	0.0283019	7260	TSSC1
OCT4	0.0282776	51292	GMPR2
OCT4	0.0282413	57721	KIAA1627
OCT4	0.0282353	25901	CCDC28A
OCT4	0.0282353	5552	SRGN
OCT4	0.0281863	143162	FRMPD2
OCT4	0.0281518	7681	MKRN3
OCT4	0.0281294	6249	CLIP1
OCT4	0.0280749	9149	DYRK1B
OCT4	0.0280612	5304	PIP
OCT4	0.0280584	142937	LOC142937
OCT4	0.0279898	4159	MC3R
OCT4	0.0279543	64083	GOLPH3
OCT4	0.0279441	6540	SLC6A13
OCT4	0.0279188	78992	YIPF2
OCT4	0.00673401	55969	C20orf24
OCT4	0.0278834	8428	STK24
OCT4	0.027881	51094	ADIPOR1
OCT4	0.0278515	54830	NUP62CL
OCT4	0.0278481	79098	C1orf116
OCT4	0.0277778	5968	REG1B
OCT4	0.0277778	9537	TP53I11
OCT4	0.0277136	627	BDNF
OCT4	0.0277045	55172	C14orf104
OCT4	0.0276625	64771	C6orf106
OCT4	0.0276498	84850	C9orf70
OCT4	0.0276498	79807	GSTCD
OCT4	0.0276442	29796	UCRC
OCT4	0.0276008	79691	QTRTD1
OCT4	0.0275689	1993	ELAVL2
OCT4	0.0275	6158	RPL28
OCT4	0.0274964	4632	MYL1
OCT4	0.0274657	5170	PDPK1
OCT4	0.0274348	51608	C7orf20
OCT4	0.0273973	2022	ENG
OCT4	0.0273082	120526	DNAJC24
OCT4	0.0272727	5433	POLR2D
OCT4	0.0272374	5833	PCYT2
OCT4	0.0272109	55209	SETD5
OCT4	0.0272035	10211	FLOT1
OCT4	0.0272021	2653	GCSH
OCT4	0.0271647	3537	IGLC1
OCT4	0.0271605	26118	WSB1
OCT4	0.0271003	6217	RPS16
OCT4	0.027088	115795	C3orf24
OCT4	0.027027	388677	NOTCH2NL
OCT4	0.0269542	55238	SLC38A7
OCT4	0.0269504	3988	LIPA
OCT4	0.0269321	5997	RGS2
OCT4	0.0269278	168391	GALNTL5
OCT4	0.0268886	6809	STX3
OCT4	0.0268817	64689	GORASP1
OCT4	0.0143678	80723	TMEM22
OCT4	0.0268757	88	ACTN2
OCT4	0.026862	79685	SAP30L
OCT4	0.0268456	10296	MAEA
OCT4	0.0267857	131920	TMEM207
OCT4	0.0267516	9589	WTAP
OCT4	0.0266821	7416	VDAC1
OCT4	0.0266204	113878	DTX2
OCT4	0.0266106	4705	NDUFA10
OCT4	0.0265957	2150	F2RL1
OCT4	0.0265879	84869	CBR4
OCT4	0.0265734	1358	CPA2
OCT4	0.0265252	79733	E2F8
OCT4	0.0264977	6188	RPS3
OCT4	0.0264817	201853
OCT4	0.0264741	80131	LRRC8E
OCT4	0.0264706	23708	GSPT2
OCT4	0.0264624	354	KLK3
OCT4	0.0264368	9553	MRPL33
OCT4	0.0264151	112812	FDX1L
OCT4	0.0263488	10421	CD2BP2
OCT4	0.0262726	81875	ISG20L2
OCT4	0.0262295	55032	SLC35A5
OCT4	0.0262217	9791	PTDSS1
OCT4	0.0262172	1401	CRP
OCT4	0.0261905	11004	KIF2C
OCT4	0.026178	91683	SYT12
OCT4	0.00806452	79934	ADCK4
OCT4	0.0261153	9349	RPL23
OCT4	0.026087	54904	WHSC1L1
OCT4	0.0259965	4090	SMAD5
OCT4	0.0259918	7319	UBE2A
OCT4	0.025974	147990
OCT4	0.025894	3227	HOXC11
OCT4	0.0258752	8451	CUL4A
OCT4	0.0258359	6570	SLC18A1
OCT4	0.0258359	7572	ZNF24
OCT4	0.0258216	57509	MTUS1
OCT4	0.0258216	143471	PSMA8
OCT4	0.0257802	55744	C7orf44
OCT4	0.0257732	10445	MCRS1
OCT4	0.0257576	3383	ICAM1
OCT4	0.02574	9855	FARP2
OCT4	0.0257069	4209	MEF2D
OCT4	0.0256822	138311	FAM69B
OCT4	0.0256798	54521	WDR44
OCT4	0.0256739	9045	RPL14
OCT4	0.0255754	7139	TNNT2
OCT4	0.0186916	114049	WBSCR22
OCT4	0.0255183	4969	OGN
OCT4	0.0254692	55902	ACSS2
OCT4	0.0254453	6279	S100A8
OCT4	0.0253863	1117	CHI3L2
OCT4	0.0253807	5191	PEX7
OCT4	0.0253485	60313	GPBP1L1
OCT4	0.0253353	26128	KIAA1279
OCT4	0.0253333	84304	NUDT22
OCT4	0.0253317	92610	TIFA
OCT4	0.00927152	63893	UBE2O
OCT4	0.0252898	9374	PPT2
OCT4	0.0252708	3206	HOXA10
OCT4	0.025266	146434	ZNF597
OCT4	0.0252404	39	ACAT2
OCT4	0.0252324	6500	SKP1
OCT4	0.0252101	92595	ZNF764
OCT4	0.0251989	159	ADSS
OCT4	0.0251748	115290	FBXO17
OCT4	0.0251196	57462	KIAA1161
OCT4	0.0250941	85395	C21orf70
OCT4	0.0250855	5267	SERPINA4
OCT4	0.0250696	79576	NKAP
OCT4	0.0250696	6588	SLN
OCT4	0.0250597	113802	C1orf59
OCT4	0.0250298	6733	SRPK2
OCT4	0.0250284	54517	PUS7
OCT4	0.025	50814	NSDHL
OCT4	0.025	3964	LGALS8
OCT4	0.0249716	7703	PCGF2
OCT4	0.0249688	27095	TRAPPC3
OCT4	0.0249653	2516	NR5A1
OCT4	0.0249653	1819	DRG2
OCT4	0.0249433	63924	CIDEC
OCT4	0.0249344	5501	PPP1CC
OCT4	0.0249151	54899	PXK
OCT4	0.0248963	2222	FDFT1
OCT4	0.0248815	301	ANXA1
OCT4	0.024735	10978	CLP1
OCT4	0.0247148	57542	KLHDC5
OCT4	0.0246914	81671	TMEM49
OCT4	0.0246769	8821	INPP4B
OCT4	0.024602	715	C1R
OCT4	0.0245902	440456	LOC440456
OCT4	0.024581	8110	DPF3
OCT4	0.0245796	25906	C11orf51
OCT4	0.02457	8111	GPR68
OCT4	0.0245232	10881	ACTL7A
OCT4	0.0245232	84929	FIBCD1
OCT4	0.0245041	3646	EIF3E
OCT4	0.0244898	9719	ADAMTSL2
OCT4	0.0244604	145815
OCT4	0.0243902	5341	PLEK
OCT4	0.0243902	80177	MYCT1
OCT4	0.0243205	81488	GRINL1A
OCT4	0.0242718	9813	KIAA0494
OCT4	0.0242424	63929	XPNPEP3
OCT4	0.0242347	55742	PARVA
OCT4	0.0242261	2000	ELF4
OCT4	0.0242131	1026	CDKN1A
OCT4	0.0241935	6627	SNRPA1
OCT4	0.00961539	29956	LASS2
OCT4	0.0241838	116238	TLCD1
OCT4	0.0241692	8667	EIF3H
OCT4	0.0241287	113246	C12orf57
OCT4	0.0241117	4811	NID1
OCT4	0.0241117	64968	MRPS6
OCT4	0.024109	136	ADORA2B
OCT4	0.0240601
OCT4	0.024055	5892	RAD51L3
OCT4	0.0240385	10253	SPRY2
OCT4	0.024032	64858	DCLRE1B
OCT4	0.024	51005	AMDHD2
OCT4	0.023968	4093	SMAD9
OCT4	0.0239596	80224	NUBPL
OCT4	0.0239437	199720	GGN
OCT4	0.0238949	51389	RWDD1
OCT4	0.0238394	10875	FGL2
OCT4	0.0238095	480	ATP1A4
OCT4	0.0237762	50848	F11R
OCT4	0.023743	344	APOC2
OCT4	0.0236967	9550	ATP6V1G1
OCT4	0.0236908	11034	DSTN
OCT4	0.0236753	51629	SLC25A39
OCT4	0.0236686	597	BCL2A1
OCT4	0.0236686	2993	GYPA
OCT4	0.0236531	55684	C9orf86
OCT4	0.0236486	9962	SLC23A2
OCT4	0.023622	1632	DCI
OCT4	0.0235911
OCT4	0.023569	90874	ZNF697
OCT4	0.0235571	8848	TSC22D1
OCT4	0.0235131	63974	NEUROD6
OCT4	0.0234899	349565	NMNAT3
OCT4	0.0234858	80020	FOXRED2
OCT4	0.0234742	3785	KCNQ2
OCT4	0.0234742	285381	DPH3
OCT4	0.0234292	122046	C13orf26
OCT4	0.023399	92305	TMEM129
OCT4	0.0233918	5203	PFDN4
OCT4	0.0233702	53405	CLIC5
OCT4	0.0233463	5908	RAP1B
OCT4	0.0232843	63905	MANBAL
OCT4	0.0231608	2584	GALK1
OCT4	0.0231214	56606	SLC2A9
OCT4	0.0231065	414061	DNAJB3
OCT4	0.0112486	2778	GNAS
OCT4	0.0230769	338094	FAM151A
OCT4	0.00511509	332	BIRC5
OCT4	0.0230665	9541	CIR
OCT4	0.0230643	10880	ACTL7B
OCT4	0.0230179	5627	PROS1
OCT4	0.0229885	550	AUP1
OCT4	0.0213904	3612	IMPA1
OCT4	0.0229746	23580	CDC42EP4
OCT4	0.022973	6925	TCF4
OCT4	0.022942	113386
OCT4	0.022942	23367	LARP1
OCT4	0.0229358	29967	LRP12
OCT4	0.0229299	79132	DHX58
OCT4	0.0229111	8613	PPAP2B
OCT4	0.0229008	55850	USE1
OCT4	0.0228571	7422	VEGFA
OCT4	0.0228365	81631	MAP1LC3B
OCT4	0.0228245	84795	C10orf33
OCT4	0.0228137	11162	NUDT6
OCT4	0.0228013	79921	TCEAL4
OCT4	0.0227273	972	CD74
OCT4	0.0227001	4342	MOS
OCT4	0.0226986	91608	RASL10B
OCT4	0.0226929	64172	OSGEPL1
OCT4	0.0226757	84837	C14orf128
OCT4	0.0226667	7528	YY1
OCT4	0.022619	885	CCK
OCT4	0.0226131	9987	HNRPDL
OCT4	0.0225734	2997	GYS1
OCT4	0.0225464	10793	ZNF273
OCT4	0.0225282	23057	NMNAT2
OCT4	0.0225166	85366	MYLK2
OCT4	0.0224719	51154	MRTO4
OCT4	0.0224586	84881	RPUSD4
OCT4	0.0224467	10772	FUSIP1
OCT4	0.0224321	51635	DHRS7
OCT4	0.022409	10803	CCR9
OCT4	0.0223979	4000	LMNA
OCT4	0.0223752	51282	SCAND1
OCT4	0.0223547	10945	KDELR1
OCT4	0.022339	56912	C11orf60
OCT4	0.0223097	152756	C4orf39
OCT4	0.0222965	79885	HDAC11
OCT4	0.0222717	2823	GPM6A
OCT4	0.0113208	84264	HAGHL
OCT4	0.0221675	9518	GDF15
OCT4	0.0221465	29927	SEC61A1
OCT4	0.0220674	54550	NECAB2
OCT4	0.0220588	149986	LSM14B
OCT4	0.0220588	5534	PPP3R1
OCT4	0.0220588	55423	SIRPG
OCT4	0.0220418	590	BCHE
OCT4	0.0220207	36	ACADSB
OCT4	0.0219922	27098	CLUL1
OCT4	0.0219907	9315	C5orf13
OCT4	0.0219512	6375	XCL1
OCT4	0.0219355	7404	UTY
OCT4	0.0218878	64926	FLJ21438
OCT4	0.0218341	9536	PTGES
OCT4	0.0217918	23208	SYT11
OCT4	0.0217687	149647	FAM71A
OCT4	0.0217391	80128	TRIM46
OCT4	0.0217391	26277	TINF2
OCT4	0.0217155	3903	LAIR1
OCT4	0.0216895	5252	PHF1
OCT4	0.0216867	55855	FAM45B
OCT4	0.0216648	25809	TTLL1
OCT4	0.0216607	153733	CCDC112
OCT4	0.0216509	440275	EIF2AK4
OCT4	0.021645	958	CD40
OCT4	0.0216401	79148	MMP28
OCT4	0.0216086	55118	CRTAC1
OCT4	0.0215827	132160	PPM1M
OCT4	0.0215311	7873	ARMET
OCT4	0.021519	158062	LCN6
OCT4	0.0214932	280636	C11orf31
OCT4	0.02149	22933	SIRT2
OCT4	0.0214765	1774	DNASE1L1
OCT4	0.0214646	1635	DCTD
OCT4	0.0214646	93611	FBXO44
OCT4	0.0214541	858	CAV2
OCT4	0.0214477	152687	ZNF595
OCT4	0.0214376	11012	KLK11
OCT4	0.0214031	55367	LRDD
OCT4	0.0213904	9949	AMMECR1
OCT4	0.0213904	55713	ZNF334
OCT4	0.0213568	134637	ADAT2
OCT4	0.0213333	130540	ALS2CR12
OCT4	0.021327	56848	SPHK2
OCT4	0.0213068	3769	KCNJ13
OCT4	0.0212766	7398	USP1
OCT4	0.0212515	26959	HBP1
OCT4	0.02125	1748	DLX4
OCT4	0.0212465	10067	SCAMP3
OCT4	0.0212202	3516	RBPJ
OCT4	0.0212202	285782	CAGE1
OCT4	0.021197	3107	HLA-C
OCT4	0.0211382	84619	ZGPAT
OCT4	0.0211346	6206	RPS12
OCT4	0.0211268	92170	MTG1
OCT4	0.0211111	3300	DNAJB2
OCT4	0.021097	157927	C9orf62
OCT4	0.0210918	64708	COPS7B
OCT4	0.0210877	9533	POLR1C
OCT4	0.021025	7704	ZBTB16
OCT4	0.021025	9126	SMC3
OCT4	0.0210084	92070	C4orf42
OCT4	0.0210016	5745	PTH1R
OCT4	0.0209895	79819	WDR78
OCT4	0.020915	120224	TMEM45B
OCT4	0.0209003	1025	CDK9
OCT4	0.011976	7551	ZNF3
OCT4	0.0208845	84527	ZNF559
OCT4	0.0208817	8131	C16orf35
OCT4	0.0208605	79156	PLEKHF1
OCT4	0.0208589	51110	LACTB2
OCT4	0.0208078	8665	EIF3F
OCT4	0.0207792	3796	KIF2A
OCT4	0.0207792	132321	C4orf33
OCT4	0.0207469	157807	RLBP1L1
OCT4	0.0207373	10507	SEMA4D
OCT4	0.0207317	23589	CARHSP1
OCT4	0.0207254	2564	GABRE
OCT4	0.0207135	1743	DLST
OCT4	0.0207101	7756	ZNF207
OCT4	0.0207065	642	BLMH
OCT4	0.0206897	3671	ISLR
OCT4	0.0206813	115992	RNF166
OCT4	0.0206612	3249	HPN
OCT4	0.0206561	2161	F12
OCT4	0.020654	12	SERPINA3
OCT4	0.020595	3726	JUNB
OCT4	0.0205761	51295	ECSIT
OCT4	0.0205714	91137	SLC25A46
OCT4	0.0205562	10077	TSPAN32
OCT4	0.0205479	55748	CNDP2
OCT4	0.0164319	50854	C6orf48
OCT4	0.0205198	50809	HP1BP3
OCT4	0.0205198	5163	PDK1
OCT4	0.0205128	115024	NT5C3L
OCT4	0.0204866	26086	GPSM1
OCT4	0.0203785	655	BMP7
OCT4	0.0203785	55888	ZNF167
OCT4	0.020362	4325	MMP16
OCT4	0.020362	6611	SMS
OCT4	0.0203593	6450	SH3BGR
OCT4	0.0203562	8187	ZNF239
OCT4	0.0203304	84281	MGC13057
OCT4	0.0203125	5478	PPIA
OCT4	0.0202899	10447	FAM3C
OCT4	0.0202864	4792	NFKBIA
OCT4	0.0202808	4794	NFKBIE
OCT4	0.0179514	10136	ELA3A
OCT4	0.0202775	27292	DIMT1L
OCT4	0.0202622
OCT4	0.0202429	64429	ZDHHC6
OCT4	0.0202381	5635	PRPSAP1
OCT4	0.0202312	1775	DNASE1L2
OCT4	0.0202177	9934	P2RY14
OCT4	0.02019	23559	WBP1
OCT4	0.0201884	54487	DGCR8
OCT4	0.0201765	339541	NCRNA00082
OCT4	0.0201258	10382	TUBB4
OCT4	0.0201207	5573	PRKAR1A
OCT4	0.0201183	9260	PDLIM7
OCT4	0.0201005	135112	NCOA7
OCT4	0.0201005	64092	SAMSN1
OCT4	0.0200501	9055	PRC1
OCT4	0.0200501	9546	APBA3
OCT4	0.0200501	64518	TEKT3
OCT4	0.02	80174	DBF4B
OCT4	0.0199531	6234	RPS28
OCT4	0.0199501	6781	STC1
OCT4	0.0199468	374868	ATP9B
OCT4	0.019937	2184	FAH
OCT4	0.0199203	93659	CGB5
OCT4	0.0199203	3190	HNRNPK
OCT4	0.0199147	84757
OCT4	0.0198864	11167	FSTL1
OCT4	0	10554	AGPAT1
OCT4	0.0198758	126321	C19orf28
OCT4	0.0198676	79716	NPEPL1
OCT4	0.0198598	54472	TOLLIP
OCT4	0.0198582	25805	BAMBI
OCT4	0.0198413	4074	M6PR
OCT4	0.0166667	152028
OCT4	0.0198151	2775	GNAO1
OCT4	0.0197869	56943	ENY2
OCT4	0.0197802	9208	LRRFIP1
OCT4	0.0197775	10577	NPC2
OCT4	0.0197674	23649	POLA2
OCT4	0.0197445	54828	BCAS3
OCT4	0.0197368	22980	TCF25
OCT4	0.0197216	222255	ATXN7L1
OCT4	0.0197044	5831	PYCR1
OCT4	0.019697	8208	CHAF1B
OCT4	0.00358852	51006	SLC35C2
OCT4	0.0196375	4201	MEA1
OCT4	0.0196078	79001	VKORC1
OCT4	0.0195822	79805	VASH2
OCT4	0.0195804	64837	KLC2
OCT4	0.0195599	51234	TMEM85
OCT4	0.0195567	5522	PPP2R2C
OCT4	0.0195567	10912	GADD45G
OCT4	0.0195489	24138	IFIT5
OCT4	0.0195059	55101	ATP5SL
OCT4	0.0194647	26525	IL1F5
OCT4	0.0194611	51726	DNAJB11
OCT4	0.0194595	63874	ABHD4
OCT4	0.0194508	3329	HSPD1
OCT4	0.0194301	140	ADORA3
OCT4	0.0194049	662	BNIP1
OCT4	0.00113766	54952	TRNAU1AP
OCT4	0.0193757	79841	AGBL2
OCT4	0.019337	64601	VPS16
OCT4	0.0193237	51367	POP5
OCT4	0.0192837	81892	C14orf156
OCT4	0.0192802	2091	FBL
OCT4	0.0192555	56849	TCEAL7
OCT4	0.0192539	255193	C19orf34
OCT4	0.0192077	1780	DYNC1I1
OCT4	0.0192077	5515	PPP2CA
OCT4	0.0191939	55064	C9orf68
OCT4	0.0191781	115098	CCDC124
OCT4	0.0191176	8878	SQSTM1
OCT4	0.019084	55032	SLC35A5
OCT4	0.0190476	51125	GOLGA7
OCT4	0.019025	3507	IGHM
OCT4	0.0190074	2966	GTF2H2
OCT4	0.0190058	118	ADD1
OCT4	0.0189873	7374	UNG
OCT4	0.0189504	8671	SLC4A4
OCT4	0.0189474	1798	DPAGT1
OCT4	0.00225734	1974	EIF4A2
OCT4	0.0189155	4097	MAFG
OCT4	0.0188953	54555	DDX49
OCT4	0.0188902	84899	TMTC4
OCT4	0.0188679	221421	C6orf206
OCT4	0.0188679	8470	SORBS2
OCT4	0.0188053	4192	MDK
OCT4	0.0188014	54556	ING3
OCT4	0.0187891	1800	DPEP1
OCT4	0.0187861	79608	RIC3
OCT4	0.0187735	140461	ASB8
OCT4	0.0187638	6538	SLC6A11
OCT4	0.0187354	139628	FOXR2
OCT4	0.018732	1357	CPA1
OCT4	0.0187266	9581	PREPL
OCT4	0.0187266	55862	ECHDC1
OCT4	0.0187266	9034	CCRL2
OCT4	0.0187032	54913	RPP25
OCT4	0.0187032	79714	CCDC51
OCT4	0.0186916	84972
OCT4	0.0186567	26084	SGEF
OCT4	0.018648	84331	C16orf14
OCT4	0.0186104	10555	AGPAT2
OCT4	0.0185996	199777	ZNF626
OCT4	0.0185923	63908	NAPB
OCT4	0.0185874	54880	BCOR
OCT4	0.0185676	84522	JAGN1
OCT4	0.0185414	203054	ADCK5
OCT4	0.0185185	3660	IRF2
OCT4	0.0184758	201562	PTPLB
OCT4	0.0184502	140735	DYNLL2
OCT4	0.0184136	836	CASP3
OCT4	0.0183824	2872	MKNK2
OCT4	0.0183727	158471	PRUNE2
OCT4	0.00361011	5432	POLR2C
OCT4	0.0183387	10121	ACTR1A
OCT4	0.0182529	6732	SRPK1
OCT4	0.0182529	8773	SNAP23
OCT4	0.00128205	3112	HLA-DOB
OCT4	0.0182292	3613	IMPA2
OCT4	0.018226	116541	MRPL54
OCT4	0.0182232	10681	GNB5
OCT4	0.0182094	57552	AADACL1
OCT4	0.00831354	4259	MGST3
OCT4	0.0182025	2130	EWSR1
OCT4	0.0181818	26520	TIMM9
OCT4	0.0181818	3705	ITPK1
OCT4	0.0181488	11157	LSM6
OCT4	0.0181159	131583	FAM43A
OCT4	0.0181113	435	ASL
OCT4	0.0180941	81932	HDHD3
OCT4	0.0180791	64411	ARAP3
OCT4	0.0180723	788	SLC25A20
OCT4	0.0180723	114900	C1QTNF4
OCT4	0.0180556	5264	PHYH
OCT4	0.0180412	79949	C10orf81
OCT4	0.0180072	130026	ICA1L
OCT4	0.0179775	140462	ASB9
OCT4	0.0179718	340351	AGBL3
OCT4	0.0179718	254896
OCT4	0.0179641	160492	IFLTD1
OCT4	0.00865266	84061	MAGT1
OCT4	0.0179211	11100	HNRNPUL1
OCT4	0.0178998	2792	GNGT1
OCT4	0.0178838	3712	IVD
OCT4	0.0178817	9616	RNF7
OCT4	0.0178799	124220	LOC124220
OCT4	0.0178571	10295	BCKDK
OCT4	0.0178344	10781	ZNF266
OCT4	0.017801	1687	DFNA5
OCT4	0.0177725	283130	SLC25A45
OCT4	0.0177665	2207	FCER1G
OCT4	0.0101652	132141	IQCF1
OCT4	0.017762	1152	CKB
OCT4	0.017744	961	CD47
OCT4	0.0177305	79844	ZDHHC11
OCT4	0.0177215	6745	SSR1
OCT4	0.0177215	84311	MRPL45
OCT4	0.0177112	275	AMT
OCT4	0.0177096	2114	ETS2
OCT4	0.0176991	57819	LSM2
OCT4	0.0176678	56907	SPIRE1
OCT4	0.0176678	27237	ARHGEF16
OCT4	0.017663	92181	UBTD2
OCT4	0.0176545	64393	ZMAT3
OCT4	0.0175913	55216	C11orf57
OCT4	0.0175913	10376	TUBA1B
OCT4	0.017585	9409	PEX16
OCT4	0.0175719	27304	MOCS3
OCT4	0.0175695	5261	PHKG2
OCT4	0.00472813	7301	TYRO3
OCT4	0.0175659	8900	CCNA1
OCT4	0.0175659	23648	SSBP3
OCT4	0.0175644	51228	GLTP
OCT4	0.0174966	153339	TMEM167A
OCT4	0.0174966	5406	PNLIP
OCT4	0.0174927	3920	LAMP2
OCT4	0.0174825	51533	PHF7
OCT4	0.0174782	241	ALOX5AP
OCT4	0.0174782	4716	NDUFB10
OCT4	0.0174731	22932	POMZP3
OCT4	0.0174497	6235	RPS29
OCT4	0.0174346	157753	TMEM74
OCT4	0.0173913	126299	ZNF428
OCT4	0.0173697	28971	C11orf67
OCT4	0.0173348	1174	AP1S1
OCT4	0.0173333	54097	FAM3B
OCT4	0.0173267	53822	FXYD7
OCT4	0.0173053	133688	UGT3A1
OCT4	0.0121457	200185	KRTCAP2
OCT4	0.0172712	154807	VKORC1L1
OCT4	0.0172684	7485	WRB
OCT4	0.01726	201266	SLC39A11
OCT4	0.0172414	145282	MIPOL1
OCT4	0.0172202	57642	COL20A1
OCT4	0.0172117	4151	MB
OCT4	0.0172117	6948	TCN2
OCT4	0.017199	55603	FAM46A
OCT4	0.0171779	54921	CTF8
OCT4	0.0171779	274	BIN1
OCT4	0.0171731	10242	KCNMB2
OCT4	0.0171674	24139	EML2
OCT4	0.0171625	1678	TIMM8A
OCT4	0.0171527	5624	PROC
OCT4	0.0171278	57447	NDRG2
OCT4	0.0171053	11329	STK38
OCT4	0.017094	79843	FAM124B
OCT4	0.017094	136263	C7orf45
OCT4	0.0170828	204	AK2
OCT4	0.0170828	8703	B4GALT3
OCT4	0.0170732	91734	IDI2
OCT4	0.0170697	4357	MPST
OCT4	0.017038	220108	FAM124A
OCT4	0.0170157	2286	FKBP2
OCT4	0.0170157	54985	HCFC1R1
OCT4	0.0170109	25771	TBC1D22A
OCT4	0.0170068	9569	GTF2IRD1
OCT4	0.0169972	53407	STX18
OCT4	0.0169972	10566	AKAP3
OCT4	0.0169972	90231	KIAA2013
OCT4	0.0169903	51099	ABHD5
OCT4	0.0169875	11180	WDR6
OCT4	0.0169851	84524	ZC3H8
OCT4	0.0169731	672	BRCA1
OCT4	0.0169683	59286	UBL5
OCT4	0.0169492	51056	LAP3
OCT4	0.0169492	6133	RPL9
OCT4	0.0169492	84688	C9orf24
OCT4	0.0169492	54474	KRT20
OCT4	0.0169252	5973	RENBP
OCT4	0.0169082	2782	GNB1
OCT4	0.0168831	10618	TGOLN2
OCT4	0.0168675	54784	ALKBH4
OCT4	0.0142631	64425	POLR1E
OCT4	0.0145889	26135	SERBP1
OCT4	0.0168394	1128	CHRM1
OCT4	0.0168269	492311	LOC492311
OCT4	0.0168176	26249	KLHL3
OCT4	0.0168176	144811	C13orf31
OCT4	0.0167832	1907	EDN2
OCT4	0.0167742	4035	LRP1
OCT4	0.0167598	347734	SLC35B2
OCT4	0.0167464	282991	BLOC1S2
OCT4	0.0167464	84080	C16orf48
OCT4	0.0167264	54460	MRPS21
OCT4	0.0167173	5412	UBL3
OCT4	0.0166667	3306	HSPA2
OCT4	0.0166453	54463	FAM134B
OCT4	0.016624	6427	SFRS2
OCT4	0.016624	201895	C4orf34
OCT4	0.0166205	83932	C1orf124
OCT4	0.0166074	57092	PCNP
OCT4	0.0166028	4287	ATXN3
OCT4	0.0165877	2771	GNAI2
OCT4	0.0165877	84769	FKSG24
OCT4	0.0165816	23370	ARHGEF18
OCT4	0.016568	132299	OCIAD2
OCT4	0.0165517	2733	GLE1
OCT4	0.0165289	27125	AFF4
OCT4	0.0164975	6035	RNASE1
OCT4	0.0164918	84705	GTPBP3
OCT4	0.0164766	3790	KCNS3
OCT4	0.0164745	57136	C20orf3
OCT4	0.0164609	7376	NR1H2
OCT4	0.0164512	27089	UQCRQ
OCT4	0.0164512	3875	KRT18
OCT4	0.0164349	10273	STUB1
OCT4	0.0163934	5348	FXYD1
OCT4	0.0163743	5192	PEX10
OCT4	0.0163728	5191	PEX7
OCT4	0.0163711	92747	C20orf114
OCT4	0.0163488	84692	CCDC54
OCT4	0.0163447	56261	RP5-1022P6.2
OCT4	0.0021575	6392	SDHD
OCT4	0.0163317	6518	SLC2A5
OCT4	0.0163265	5228	PGF
OCT4	0.0163265	6839	SUV39H1
OCT4	0.00807754	2512	FTL
OCT4	0.016317	55890	GPRC5C
OCT4	0.0163043	84286	TMEM175
OCT4	0.0162907	919	CD247
OCT4	0.01625	79152	FA2H
OCT4	0.0162413	10302	SNAPC5
OCT4	0.0162382	83464	APH1B
OCT4	0.0161987	9522	SCAMP1
OCT4	0.016129	126433	FBXO27
OCT4	0.016109	5687	PSMA6
OCT4	0.016092	759	CA1
OCT4	0.0160858	54626	HES2
OCT4	0.0160735	11222	MRPL3
OCT4	0.0160735	55846	ITFG2
OCT4	0.0160643	991	CDC20
OCT4	0.0160494	140739	UBE2F
OCT4	0.0160494	2913	GRM3
OCT4	0.0160296	92745	SLC38A5
OCT4	0.016	3839	KPNA3
OCT4	0.016	6988	TCTA
OCT4	0.016	123	ADFP
OCT4	0.0159787	56647	BCCIP
OCT4	0.0159652	23450	SF3B3
OCT4	0.0159635	57186	C20orf74
OCT4	0.0159635	9910	RABGAP1L
OCT4	0.0159363	64853	AIDA
OCT4	0.0159151	29087	THYN1
OCT4	0.0021097	8724	SNX3
OCT4	0.0158924	10712	C1orf2
OCT4	0.015891	114899	C1QTNF3
OCT4	0.0144718	6696	SPP1
OCT4	0.015852	55701	FLJ10357
OCT4	0.015852	81559	TRIM11
OCT4	0.015852	60492	CCDC90B
OCT4	0.0158479	55695	NSUN5
OCT4	0.0158371	55332	DRAM
OCT4	0.0158343	55613	MTMR8
OCT4	0.0158343	25901	CCDC28A
OCT4	0.0158343	121599	SPIC
OCT4	0.0158192	1845	DUSP3
OCT4	0.0158151	3364	HUS1
OCT4	0.0157895	8351	HIST1H3D
OCT4	0.0157835	80221	ACSF2
OCT4	0.0157835	55722	CEP72
OCT4	0.0157767	11117	EMILIN1
OCT4	0.0157687	80310	PDGFD
OCT4	0.0157576	10573	MRPL28
OCT4	0.0157576	7464	CORO2A
OCT4	0.0157576	58505	DC2
OCT4	0.0157576	2888	GRB14
OCT4	0.015748	10250	SRRM1
OCT4	0.0157274	54840	APTX
OCT4	0.0157143	5518	PPP2R1A
OCT4	0.0157127	92703	TMEM183A
OCT4	0.0157068	399669	ZNF321
OCT4	0.015528	3500	IGHG1
OCT4	0.0156951	6948	TCN2
OCT4	0.0156695	1968	EIF2S3
OCT4	0.0156695	56882	CDC42SE1
OCT4	0.0156658	5100	PCDH8
OCT4	0.015625	6919	TCEA2
OCT4	0.015625	2629	GBA
OCT4	0.0156047	29896	TRA2A
OCT4	0.0115385	754	PTTG1IP
OCT4	0.00831354	51187	C15orf15
OCT4	0.0155317	6136	RPL12
OCT4	0.0155148	23085	ERC1
OCT4	0.0154946	10884	MRPS30
OCT4	0.0154946	57587	KIAA1430
OCT4	0.015493	23503	ZFYVE26
OCT4	0.0154867	29789	OLA1
OCT4	0.0154762	65999	LRRC61
OCT4	0.0154639	10623	POLR3C
OCT4	0.0154494	400590	LOC400590
OCT4	0.015444	3126	HLA-DRB4
OCT4	0.0154374	25798	BRI3
OCT4	0.0154278	5630	PRPH
OCT4	0.0154242	10879	SMR3B
OCT4	0.015411	80199	FUZ
OCT4	0.0154062	10244	RABEPK
OCT4	0.0154044	8491	MAP4K3
OCT4	0.0153846	9649	RALGPS1
OCT4	0	10376	TUBA1B
OCT4	0.0153846	84528	RHOXF2
OCT4	0.0153649	6512	SLC1A7
OCT4	0.0153453	2273	FHL1
OCT4	0.0153374	26073	POLDIP2
OCT4	0.0153302	84833	USMG5
OCT4	0.0153203	3664	IRF6
OCT4	0.0153121	284802	FRG1B
OCT4	0.0153121	23237	ARC
OCT4	0.015299	51012	SLMO2
OCT4	0.0152866	10908	PNPLA6
OCT4	0.0152672	56649	TMPRSS4
OCT4	0.0152672	3219	HOXB9
OCT4	0.0152566	930	CD19
OCT4	0.0152566	1431	CS
OCT4	0.0152284	65123	INTS3
OCT4	0.0152284	64793	CCDC21
OCT4	0.0152091	27296	TP53TG5
OCT4	0.0152091	7164	TPD52L1
OCT4	0.0151976	6419	SETMAR
OCT4	0.0151899	53828	FXYD4
OCT4	0.0151707	3703	STT3A
OCT4	0.0151707	84984	C3orf34
OCT4	0.0151515	219749	ZNF25
OCT4	0.0151515	57561	ARRDC3
OCT4	0.0151515	203429	CXorf50
OCT4	0.0151324	29964	PRICKLE4
OCT4	0.0151324	5558	PRIM2
OCT4	0.0151307	79863	C18orf22
OCT4	0.0151307	203228	C9orf72
OCT4	0.0151307	114904	C1QTNF6
OCT4	0.0151188	220766
OCT4	0.0151133	2495	FTH1
OCT4	0.0150812	79698	ZMAT4
OCT4	0.0150754	96459	FNIP1
OCT4	0.0150685	7299	TYR
OCT4	0.0150685	51117	COQ4
OCT4	0.0150565	5527	PPP2R5C
OCT4	0.0150376	220002	CYBASC3
OCT4	0.0150376	64122	FN3K
OCT4	0.0150188	3419	IDH3A
OCT4	0.00248139	92	ACVR2A
OCT4	0.0150068	25862	USP49
OCT4	0.015	122945	C14orf148
OCT4	0.0149813	92292	GLYATL1
OCT4	0.0149457	79188	TMEM43
OCT4	0.0149051	201158	FAM18B2
OCT4	0.0149051	64649
OCT4	0.014885	29101	SSU72
OCT4	0.014885	124460	SNX20
OCT4	0.0148699	51398	C19orf56
OCT4	0.0148699	154865	IQUB
OCT4	0.0148571	7372	UMPS
OCT4	0.0148571	23641	LDOC1
OCT4	0.014827	29952	DPP7
OCT4	0.0148248	6347	CCL2
OCT4	0.0148233	250	ALPP
OCT4	0.0147929	384	ARG2
OCT4	0.014756	63036	ELA2A
OCT4	0.0147453	64963	MRPS11
OCT4	0.014742	116254	C6orf72
OCT4	0.0147392	83743	GRWD1
OCT4	0.0147256	9453	GGPS1
OCT4	0.0147239	64320	RNF25
OCT4	0.0141612	244	ANXA8L2
OCT4	0.0147225	8788	DLK1
OCT4	0.0147059	81856	ZNF611
OCT4	0.0147059	113655	MFSD3
OCT4	0.0146862	55760	DHX32
OCT4	0.0146699	57129	MRPL47
OCT4	0.0146667	10992	SF3B2
OCT4	0.014658	27242	TNFRSF21
OCT4	0.014652	10160	FARP1
OCT4	0.0146471	79172	CENPO
OCT4	0.0146341	3115	HLA-DPB1
OCT4	0.0146199	6005	RHAG
OCT4	0.0146163	23568	ARL2BP
OCT4	0.0145867	11171	STRAP
OCT4	0.0145808	84772
OCT4	0.0145808	10870	HCST
OCT4	0.0145773	58491	ZNF71
OCT4	0.0145455	166793	ZNF509
OCT4	0.014531	3338	DNAJC4
OCT4	0.014531	54886	RP11-35N6.1
OCT4	0.0145103	9772	KIAA0195
OCT4	0.0144928	6595	SMARCA2
OCT4	0.0144753	253980	KCTD13
OCT4	0.0144753	83932	C1orf124
OCT4	0.0144605	5718	PSMD12
OCT4	0.0144578	79823	C2orf34
OCT4	0.0144547	825	CAPN3
OCT4	0.0144404	130576	LYPD6B
OCT4	0.0144404	5360	PLTP
OCT4	0.0144404	63943	FKBPL
OCT4	0.0144284	25994	HIGD1A
OCT4	0.0144231	338339	CLEC4D
OCT4	0.0144231	5134	PDCD2
OCT4	0.0144231	6642	SNX1
OCT4	0.0144144	89870	TRIM15
OCT4	0.0144092	4232	MEST
OCT4	0.0144058	55031	USP47
OCT4	0.0143885	50512	PODXL2
OCT4	0.0143885	54821	ERCC6L
OCT4	0.0143488	30	ACAA1
OCT4	0.0143369	80851	SH3BP5L
OCT4	0.0143229	2717	GLA
OCT4	0.0143027	4696	NDUFA3
OCT4	0.0142857	1495	CTNNA1
OCT4	0.0142857	126259	TMIGD2
OCT4	0.0142857	29090	C18orf55
OCT4	0.0142653	56931	DUS3L
OCT4	0.0142487	259197	NCR3
OCT4	0.014218	7529	YWHAB
OCT4	0.0142045	2623	GATA1
OCT4	0.0142012	55146	ZDHHC4
OCT4	0.0141935	50853	VILL
OCT4	0.0141844	51379	CRLF3
OCT4	0.0141844	9140	ATG12
OCT4	0.0141753	26147	PHF19
OCT4	0.0141753	23212	RRS1
OCT4	0.0141753	10438	C1D
OCT4	0.0141677	326625	MMAB
OCT4	0.0141643	7023	TFAP4
OCT4	0.014157	51280	GOLM1
OCT4	0.0141509	130951	C2orf65
OCT4	0.0141388	51527	C14orf129
OCT4	0.0141343	29911	HOOK2
OCT4	0.0141207	6390	SDHB
OCT4	0.0141176	55127	HEATR1
OCT4	0.013624	222068	TMED4
OCT4	0.0141044	7272	TTK
OCT4	0.0141011	753	C18orf1
OCT4	0.0141011	648	BMI1
OCT4	0.0140845	65251	ZNF649
OCT4	0.0074813	84142	FAM175A
OCT4	0.0140515	2671	GFER
OCT4	0.0140306	55165	CEP55
OCT4	0.0140187	80129	C6orf97
OCT4	0.0140127	29098	RANGRF
OCT4	0.0139949	8882	ZNF259
OCT4	0.00893997	79822	ARHGAP28
OCT4	0.013986	2952	GSTT1
OCT4	0.0139771	10422	UBAC1
OCT4	0.0139697	10922	FASTK
OCT4	0.0139665	115353	LRRC42
OCT4	0.0139594	8607	RUVBL1
OCT4	0.0139535	25953	PNKD
OCT4	0.0139417	11145	PLA2G16
OCT4	0.0139276	55520	ELAC1
OCT4	0.0139241	94107	TMEM203
OCT4	0.0139104	6277	S100A6
OCT4	0.0139064	23587	C17orf81
OCT4	0.0139064	27076	LYPD3
OCT4	0.013905	4478	MSN
OCT4	0.0138889	285596	FAM153A
OCT4	0.0138889	10301	DLEU1
OCT4	0.0138889	84532	ACSS1
OCT4	0.0138728	51360	MBTPS2
OCT4	0.0138249	8692	HYAL2
OCT4	0.0138191	93082	LINCR
OCT4	0.0138191	23244	PDS5A
OCT4	0.0138169	10635	RAD51AP1
OCT4	0.0137845	259266	ASPM
OCT4	0.0137845	10678	B3GNT2
OCT4	0.0137741	10126	DNAL4
OCT4	0.0137741	54893	MTMR10
OCT4	0.0137672	89953	KLC4
OCT4	0.0137615	11019	LIAS
OCT4	0.0137615	161003	STOML3
OCT4	0.0137552
OCT4	0.0137457	404550	C16orf74
OCT4	0.0137328	7593	MZF1
OCT4	0.01221	4005	LMO2
OCT4	0.0137174	114826	SMYD4
OCT4	0.0137174	7388	UQCRH
OCT4	0.0136986	53827	FXYD5
OCT4	0.0136986	79101	TAF1D
OCT4	0.0136986	10667	FARS2
OCT4	0.0136986	5029	P2RY2
OCT4	0.013683	901	CCNG2
OCT4	0.0136674	254863	C17orf61
OCT4	0.0136612	56897	WRNIP1
OCT4	0.0136612	1491	CTH
OCT4	0.0136307	79674	VEPH1
OCT4	0.0136157	51545	ZNF581
OCT4	0.0136054	6728	SRP19
OCT4	0.013597	128977	C22orf39
OCT4	0.013597	84987	C12orf62
OCT4	0.013587	84744
OCT4	0.0135802	375035	SFT2D2
OCT4	0.0135802	57407	NMRAL1
OCT4	0.0135501	2624	GATA2
OCT4	0.0135468	64581	CLEC7A
OCT4	0.0135318	29895	MYLPF
OCT4	0.0135135	4107	MAGEA8
OCT4	0.0135135	6274	S100A3
OCT4	0.0134933	84316	LSMD1
OCT4	0.0134639	2194	FASN
OCT4	0.0134529	51569	UFM1
OCT4	0.0134529	79002	C19orf43
OCT4	0.0134409	55658	RNF126
OCT4	0.0133983	390	RND3
OCT4	0.0133983	8260	ARD1A
OCT4	0.0133929	54512	EXOSC4
OCT4	0.0133779	2149	F2R
OCT4	0.013373	26579	MYEOV
OCT4	0.0133657	5350	PLN
OCT4	0.0133482	51259	TMEM216
OCT4	0.00995575	8459	TPST2
OCT4	0.0133333	4191	MDH2
OCT4	0.0133185	8970	HIST1H2BJ
OCT4	0.0133172	132851	SPATA4
OCT4	0.0132979	7408	VASP
OCT4	0.00603136	25839	COG4
OCT4	0.013285	60	ACTB
OCT4	0.0132802	83787	ARMC10
OCT4	0.013267	1915	EEF1A1
OCT4	0.0132597	30061	SLC40A1
OCT4	0.013245	55322	C5orf22
OCT4	0.0132353	3892	KRT86
OCT4	0.0132275	11170	FAM107A
OCT4	0.0132275	440093	LOC440093
OCT4	0.0132275	486	FXYD2
OCT4	0.01321	56005	C19orf10
OCT4	0.0132053	29781	NCAPH2
OCT4	0.0132013	79142	PHF23
OCT4	0.0131926	10966	RAB40B
OCT4	0.0131752	51693	TRAPPC2L
OCT4	0.0131737	6649	SOD3
OCT4	0.0131737	1382	CRABP2
OCT4	0.0131579	51157	ZNF580
OCT4	0.0131579	53335	BCL11A
OCT4	0.0131422	8741	TNFSF13
OCT4	0.0131363	10537	UBD
OCT4	0.0131148	200316	APOBEC3F
OCT4	0.0130797	57150	C6orf162
OCT4	0.0130719	26511	CHIC2
OCT4	0.0130719	7746	ZNF193
OCT4	0.0130719	171546	C14orf147
OCT4	0.0130641	84759	PCGF1
OCT4	0.0130641	157247	MGC27345
OCT4	0.0130641	81565	NDEL1
OCT4	0.0130486	1503	CTPS
OCT4	0.0130486	55207	ARL8B
OCT4	0.0130378	3742	KCNA6
OCT4	0.0130332	6189	RPS3A
OCT4	0.0130208	4856	NOV
OCT4	0.0130208	6258	RXRG
OCT4	0.0130039	83734	ATG10
OCT4	0.012987	8704	B4GALT2
OCT4	0.0129717	84908	FAM136A
OCT4	0.0129717	11055	ZPBP
OCT4	0.0129683	22955	SCMH1
OCT4	0.0129564	80758	PRR7
OCT4	0.0129534	2747	GLUD2
OCT4	0.0129496	1209	CLPTM1
OCT4	0.012945	90809	TMEM55B
OCT4	0.0129412	10263	CDK2AP2
OCT4	0.0129412	116173	CMTM5
OCT4	0.0129199	132320	SCLT1
OCT4	0.0129108	26505	CNNM3
[truncated: 1,819 more rows]

## Sheet: NANOG
Supplementary Table S1
NANOG interacting partners from BiFC
	WPR	Gene_id	Name
NANOG	2.54673	121053	MGC40397
NANOG	2.43322	51389	RWDD1
NANOG	2.43121	5653	KLK6
NANOG	2.42384	1632	DCI
NANOG	2.40306	25840	DKFZP586A0522
NANOG	2.39309	9069	CLDN12
NANOG	2.38221	26063	DECR2
NANOG	2.36116	714	C1QG
NANOG	2.28632	64710	NUCKS
NANOG	2.18623	25949	P29
NANOG	2.16415	7180	CRISP2
NANOG	2.08556	79073	MGC5508
NANOG	1.84359	54499	LOC54499
NANOG	1.30151	25800	SLC39A6
NANOG	1.12158	3337	DNAJB1
NANOG	0.995461	4711	NDUFB5
NANOG	0.954832	8926	SNURF
NANOG	0.804678	84306	MGC13096
NANOG	0.765823	28960	DCPS
NANOG	0.741148	56005	C19orf10
NANOG	0.717073	81888	HT036
NANOG	0.713021	10591	C6orf108
NANOG	0.653639	27295	PDLIM3
NANOG	0.647152	1317	SLC31A1
NANOG	0.643611	79805	FLJ12505
NANOG	0.601504	3101	HK3
NANOG	0.59387	29934	SNX12
NANOG	0.568657	10539	TXNL2
NANOG	0.567164	7178	TPT1
NANOG	0.557398	11059	WWP1
NANOG	0.530255	147184	MGC21518
NANOG	0.502646	4641	MYO1C
NANOG	0.500642	152687	ZNF595
NANOG	0.489422	1627	DBN1
NANOG	0.423032	5725	PTBP1
NANOG	0.419829	2653	GCSH
NANOG	0.4102	10236	HNRPR
NANOG	0.393393	9143	SYNGR3
NANOG	0.388316	84569	LYZL1
NANOG	0.381748	9322	TRIP10
NANOG	0.372574	90324	MGC20255
NANOG	0.369798	2288	FKBP4
NANOG	0.354658	7692	ZNF133
NANOG	0.353584	6242	RTKN
NANOG	0.352572	10809	STARD10
NANOG	0.349754	9779	TBC1D5
NANOG	0.343324	26094	WDR21
NANOG	0.342665	254295	PHYHD1
NANOG	0.342548	65108	MARCKSL1
NANOG	0.341317	1880	EBI2
NANOG	0.336621	124220	LOC124220
NANOG	0.335907	6855	SYP
NANOG	0.327128	25816	TNFAIP8
NANOG	0.324601	55325	FLJ11200
NANOG	0.32	3557	IL1RN
NANOG	0.318182	2039	EPB49
NANOG	0.317664	80704	SLC19A3
NANOG	0.311298	1198	CLK3
NANOG	0.308802	79017	C7orf24
NANOG	0.29611	4478	MSN
NANOG	0.291725	92815	HIST3H2A
NANOG	0.286039	481	ATP1B1
NANOG	0.282313	28969	BZW2
NANOG	0.27765	3068	HDGF
NANOG	0.276622	404636	FAM45A
NANOG	0.271226	6907	TBL1X
NANOG	0.270953	7329	UBE2I
NANOG	0.267671	6888	TALDO1
NANOG	0.266594	116224	C9orf42
NANOG	0.266494	6733	SRPK2
NANOG	0.264612	10397	NDRG1
NANOG	0.257812	203	AK1
NANOG	0.252336	5757	PTMA
NANOG	0.251925	6660	SOX5
NANOG	0.25174	124626	ZPBP2
NANOG	0.247956	65003	MRPL11
NANOG	0.245109	3183	HNRPC
NANOG	0.244652	81	ACTN4
NANOG	0.244548	6517	SLC2A4
NANOG	0.243047	231	AKR1B1
NANOG	0.242839	810	CALML3
NANOG	0.240328	5037	PBP
NANOG	0.238596	10313	RTN3
NANOG	0.237288	6304	SATB1
NANOG	0.236784	22924	MAPRE3
NANOG	0.236453	7531	YWHAE
NANOG	0.234875	3176	HNMT
NANOG	0.231539	11165	NUDT3
NANOG	0.231065	1487	CTBP1
NANOG	0.229219	302	ANXA2
NANOG	0.229142	9392	TGFBRAP1
NANOG	0.228029	55617	C20orf13
NANOG	0.227879	805	CALM2
NANOG	0.226044	63926	ANKRD5
NANOG	0.224876	5052	PRDX1
NANOG	0.224466	10741	RBBP9
NANOG	0.22142	8712	PAGE1
NANOG	0.218634	10078	TSSC4
NANOG	0.218069	79161	C7orf23
NANOG	0.216828	4998	ORC1L
NANOG	0.216738	79734	KCTD17
NANOG	0.216346	84888	SPPL2A
NANOG	0.21611	3875	KRT18
NANOG	0.215844	27158	NDOR1
NANOG	0.214623	51759	C9orf78
NANOG	0.213699	3939	LDHA
NANOG	0.210867	7064	THOP1
NANOG	0.210287	4677	NARS
NANOG	0.209486	51501	HSPC138
NANOG	0.208817	11269	DDX19
NANOG	0.208707	253143	MGC50372
NANOG	0.207569	25796	PGLS
NANOG	0.207332	1381	CRABP1
NANOG	0.204492
NANOG	0.203917	54758	KLHDC4
NANOG	0.203895	8815	BANF1
NANOG	0.203857	64802	NMNAT1
NANOG	0.201511	3704	ITPA
NANOG	0.2	64218	SEMA4A
NANOG	0.19978	57019	CIAPIN1
NANOG	0.199074	51411	BIN2
NANOG	0.198598	79012	CAMKV
NANOG	0.198113	53371	NUP54
NANOG	0.197662	1020	CDK5
NANOG	0.196658	3678	ITGA5
NANOG	0.19521	874	CBR3
NANOG	0.193402	1398	CRK
NANOG	0.192602	11332	BACH
NANOG	0.190691	4678	NASP
NANOG	0.1875	56931	LOC56931
NANOG	0.186839	6431	SFRS6
NANOG	0.185061	6122	RPL3
NANOG	0.184739	79446	MGC4645
NANOG	0.183922	51759	C9orf78
NANOG	0.182857	81567	TXNDC5
NANOG	0.182339	221078	NSUN6
NANOG	0.181378	80347	COASY
NANOG	0.180268	55336	FBXL8
NANOG	0.179707	2582	GALE
NANOG	0.179361	6429	SFRS4
NANOG	0.179083	5495	PPM1B
NANOG	0.178889	121599	SPIC
NANOG	0.17757	65991	FUNDC2
NANOG	0.177201	51070	NOSIP
NANOG	0.174672	55486	PSARL
NANOG	0.174489	9181	ARHGEF2
NANOG	0.173962	90507	SCRN2
NANOG	0.173267	4782	NFIC
NANOG	0.17226	6300	MAPK12
NANOG	0.171429	23640	HSPBP1
NANOG	0.170811	26135	PAI-RBP1
NANOG	0.170524	23624	CBLC
NANOG	0.169767	2938	GSTA1
NANOG	0.168966	3662	IRF4
NANOG	0.167095	4718	NDUFC2
NANOG	0.166287	200895	DHFRL1
NANOG	0.165404	161	AP2A2
NANOG	0.164773	1128	CHRM1
NANOG	0.163991	23144	ZC3HDC3
NANOG	0.163982	55323	FLJ11196
NANOG	0.163892	5064	PALM
NANOG	0.163342	808	CALM3
NANOG	0.16129	5269	SERPINB6
NANOG	0.158693	7336	UBE2V2
NANOG	0.158228	6778	STAT6
NANOG	0.157895	11333	PDAP1
NANOG	0.156969	114757	CYGB
NANOG	0.155718	126259	MGC23244
NANOG	0.155211	4118	MAL
NANOG	0.15411	26297	DELGEF
NANOG	0.153074	26088	GGA1
NANOG	0.152761	23406	COTL1
NANOG	0.15276	10381	TUBB3
NANOG	0.152652	52	ACP1
NANOG	0.152174	6541	SLC7A1
NANOG	0.150063	10768	AHCYL1
NANOG	0.150057	26580	BSCL2
NANOG	0.149551	8766	RAB11A
NANOG	0.147475	7280	TUBB2
NANOG	0.146838	29086	HSPC142
NANOG	0.146821	3851	KRT4
NANOG	0.146778	2191	FAP
NANOG	0.146635	79370	BCL2L14
NANOG	0.146444	5603	MAPK13
NANOG	0.145865	8682	PEA15
NANOG	0.145809	6727	SRP14
NANOG	0.145546	22948	CCT5
NANOG	0.145223	148281	SYT6
NANOG	0.144124	29760	BLNK
NANOG	0.144068	8501	SLC43A1
NANOG	0.142857	4089	SMAD4
NANOG	0.141783	57515	TDE2
NANOG	0.141451	8904	CPNE1
NANOG	0.141321	55905	ZNF313
NANOG	0.141291	92689	LOC92689
NANOG	0.140798	6623	SNCG
NANOG	0.140091	5371	PML
NANOG	0.139896	7873	ARMET
NANOG	0.138018	29089	UBE2T
NANOG	0.136842	4598	MVK
NANOG	0.136364	9670	IPO13
NANOG	0.13535	11344	PTK9L
NANOG	0.134921	57418	WDR18
NANOG	0.134884	51224	TCEB3B
NANOG	0.134804	4351	MPI
NANOG	0.134777	3713	IVL
NANOG	0.13468	84940	CORO6
NANOG	0.133735	51429	SNX9
NANOG	0.13311	3925	STMN1
NANOG	0.13253	9397	NMT2
NANOG	0.131773	5376	PMP22
NANOG	0.130909	10475	TRIM38
NANOG	0.130385	23012	STK38L
NANOG	0.129397	51545	ZNF581
NANOG	0.128589	10801	40065
NANOG	0.128492	4287	ATXN3
NANOG	0.12763	23210	PTDSR
NANOG	0.127229	163882	FLJ32001
NANOG	0.126708	10061	ABCF2
NANOG	0.126565	57704	GBA2
NANOG	0.126338	2891	GRIA2
NANOG	0.126082	9715	KIAA0773
NANOG	0.125975	27175	TUBG2
NANOG	0.125874	84836	MGC15429
NANOG	0.125701	1264	CNN1
NANOG	0.125628	26155	DKFZP564C186
NANOG	0.124157	56006	FLJ12886
NANOG	0.124043	7266	DNAJC7
NANOG	0.122931	23075	SWAP70
NANOG	0.122871	10181	RBM5
NANOG	0.122642	9200	PTPLA
NANOG	0.121573	2170	FABP3
NANOG	0.121495	2273	FHL1
NANOG	0.120907	39	ACAT2
NANOG	0.120904	5226	PGD
NANOG	0.120452	116113	FOXP4
NANOG	0.120172	1021	CDK6
NANOG	0.12005	2997	GYS1
NANOG	0.118743	3151	HMGN2
NANOG	0.11859	51631	LUC7L2
NANOG	0.118519	57698	KIAA1598
NANOG	0.118299	51283	BFAR
NANOG	0.118156	10134	BCAP31
NANOG	0.118119	10226	M6PRBP1
NANOG	0.116985	83743	GRWD1
NANOG	0.116965	6256	RXRA
NANOG	0.116798	23327	NEDD4L
NANOG	0.116711	2739	GLO1
NANOG	0.116531	7980	TFPI2
NANOG	0.116505	10919	BAT8
NANOG	0.115426	9522	SCAMP1
NANOG	0.115385	1201	CLN3
NANOG	0.11462	3495	IGHD
NANOG	0.114173	347733	RP11-506K6.1
NANOG	0.113971	1674	DES
NANOG	0.113664	11325	DDX42
NANOG	0.113108	3880	KRT19
NANOG	0.112965	51368	TEX264
NANOG	0.112883	637	BID
NANOG	0.112385	150275	FLJ33814
NANOG	0.111896	10327	AKR1A1
NANOG	0.11152	10015	PDCD6IP
NANOG	0.111392	27238	GPKOW
NANOG	0.111369	81539	SLC38A1
NANOG	0.110599	388695	SB145
NANOG	0.110594	10298	PAK4
NANOG	0.110345	54906	C10orf18
NANOG	0.110226	3609	ILF3
NANOG	0.109777	55650	PIGV
NANOG	0.109513	65992	C20orf116
NANOG	0.109276	221184	CPNE2
NANOG	0.107053	11060	WWP2
NANOG	0.10694	6003	RGS13
NANOG	0.106195	10308	ZNF267
NANOG	0.106106	116442	RAB39B
NANOG	0.105202	3312	HSPA8
NANOG	0.105121	5195	PEX14
NANOG	0.104773	840	CASP7
NANOG	0.104738	801	CALM1
NANOG	0.104265	27129	HSPB7
NANOG	0.104034	84102	SLC41A2
NANOG	0.103774	2833	CXCR3
NANOG	0.103081	3141	HLCS
NANOG	0.102906	115548	FCHO2
NANOG	0.102497	54471	FLJ20232
NANOG	0.102339	8048	CSRP3
NANOG	0.10221	80308	PP591
NANOG	0.10219	9948	WDR1
NANOG	0.10184	112616	CKLFSF7
NANOG	0.101831	51	ACOX1
NANOG	0.100883	2167	FABP4
NANOG	0.100872	2258	FGF13
NANOG	0.100645	1917	EEF1A2
NANOG	0.100432	6317	SERPINB3
NANOG	0.100112	23498	HAAO
NANOG	0.0997807	71	ACTG1
NANOG	0.0996016	55146	ZDHHC4
NANOG	0.0995086	55844	PPP2R2D
NANOG	0.0991105	1993	ELAVL2
NANOG	0.0987984	23341	KIAA0962
NANOG	0.0984655	10054	UBA2
NANOG	0.0984308	8479	HIRIP3
NANOG	0.0982368	23507	TA-LRRP
NANOG	0.0981308	22858	ICK
NANOG	0.0979112	5590	PRKCZ
NANOG	0.0978552	283229	MGC45840
NANOG	0.0978417	56341	HRMT1L4
NANOG	0.0977881	9791	PTDSS1
NANOG	0.0975232	55039	FLJ20772
NANOG	0.0972053	64689	GORASP1
NANOG	0.0965842	6895	TARBP2
NANOG	0.0965692	55718	POLR3E
NANOG	0.0965005	2237	FEN1
NANOG	0.0963303	2962	GTF2F1
NANOG	0.0960307	293	SLC25A6
NANOG	0.0955994	9221	NOLC1
NANOG	0.0952928	6752	SSTR2
NANOG	0.0951724	65220	FLJ13052
NANOG	0.095082	958	CD40
NANOG	0.0950174	92715	C9orf112
NANOG	0.094959	10268	RAMP3
NANOG	0.0943182	55506	H2AFY2
NANOG	0.0941704	2331	FMOD
NANOG	0.0938303	4134	MAP4
NANOG	0.0935673	1292	COL6A2
NANOG	0.0933466	123228	SENP8
NANOG	0.093318	55204	GOLPH3L
NANOG	0.0931034	11316	COPE
NANOG	0.09257	4494	MT1F
NANOG	0.0923483	56648	EIF5A2
NANOG	0.0918675	51699	VPS29
NANOG	0.0914634	112464	PRKCDBP
NANOG	0.091358	3399	ID3
NANOG	0.091352	64773	C20orf81
NANOG	0.0906736	84218	TBC1D3
NANOG	0.0906667	594855
NANOG	0.0901857	8663	EIF3S8
NANOG	0.0900798	5214	PFKP
NANOG	0.0899329	6143	RPL19
NANOG	0.0898749	27033	TZFP
NANOG	0.0897959	1780	DNCI1
NANOG	0.0895522	174	AFP
NANOG	0.0895522	445	ASS
NANOG	0.0895349	5936	RBM4
NANOG	0.0893561	10200	MPHOSPH6
NANOG	0.0891862	1196	CLK2
NANOG	0.0890493	5824	PEX19
NANOG	0.0881988	3059	HCLS1
NANOG	0.0881273	79026	AHNAK
NANOG	0.0879397	51534	C6orf55
NANOG	0.0875	1468	SLC25A10
NANOG	0.0872727	5786	PTPRA
NANOG	0.0869565	22827	SIAHBP1
NANOG	0.0866911	79077	XTP3TPA
NANOG	0.0865052	54470	ARMCX6
NANOG	0.0863579	10425	ARIH2
NANOG	0.0863388	3306	HSPA2
NANOG	0.0863061	6418	SET
NANOG	0.0859564	6449	SGTA
NANOG	0.0858417	81628	TSC22D4
NANOG	0.0857558	79829	FLJ13848
NANOG	0.0857143	9618	TRAF4
NANOG	0.0856777	10072	DPP3
NANOG	0.0853835	55739	FLJ10769
NANOG	0.0853518	6622	SNCA
NANOG	0.0850816	79874	RABEP2
NANOG	0.0849825	8575	PRKRA
NANOG	0.0847682	29995	LMCD1
NANOG	0.0844444	131450	CD200R1
NANOG	0.0843672	114928	GPRASP2
NANOG	0.0843243	10053	AP1M2
NANOG	0.0841121	286053	FLJ32440
NANOG	0.0840708	26065	FAM61A
NANOG	0.0839506	1072	CFL1
NANOG	0.0837438	8996	NOL3
NANOG	0.0834437	1153	CIRBP
NANOG	0.0832396	3162	HMOX1
NANOG	0.0827586	9166	EBAG9
NANOG	0.0826542	3329	HSPD1
NANOG	0.0822249	81563	C1orf21
NANOG	0.0820265	2894	GRID1
NANOG	0.0818386	8607	RUVBL1
NANOG	0.0817121	5998	RGS3
NANOG	0.0815348	54475	FLJ10458
NANOG	0.0814419	201627	FLJ34969
NANOG	0.0814081	5127	PCTK1
NANOG	0.0813824	29015	SLC43A3
NANOG	0.0813517	2585	GALK2
NANOG	0.0810157	10465	PPIH
NANOG	0.0808824	51225	ABI3
NANOG	0.0808383	57628	DPP10
NANOG	0.0807975	4869	NPM1
NANOG	0.0807692	3423	IDS
NANOG	0.0800582	2549	GAB1
NANOG	0.0798226	54584	GNB1L
NANOG	0.0798065	4489	MT1A
NANOG	0.0796671	3735	KARS
NANOG	0.0795848	2357	FPR1
NANOG	0.0793854	3190	HNRPK
NANOG	0.0793466	3241	HPCAL1
NANOG	0.0792453	28988	DBNL
NANOG	0.0788043	311	ANXA11
NANOG	0.0786517	57338	JPH3
NANOG	0.0785973	57402	S100A14
NANOG	0.0781955	92906	HNRPLL
NANOG	0.0781671	23428	SLC7A8
NANOG	0.0780488	6626	SNRPA
NANOG	0.0778509	496	ATP4B
NANOG	0.0775296	29907	SNX15
NANOG	0.0772627	4664	NAB1
NANOG	0.0770975	1488	CTBP2
NANOG	0.0765432	5184	PEPD
NANOG	0.0765172	2052	EPHX1
NANOG	0.0764791	57614	KIAA1468
NANOG	0.0763547	51154	C1orf33
NANOG	0.0762389	4190	MDH1
NANOG	0.0757212	10087	COL4A3BP
NANOG	0.0756824	84775	ZNF607
NANOG	0.0752427	23466	CBX6
NANOG	0.075179	139135	PASD1
NANOG	0.0751174	159	ADSS
NANOG	0.0747331	51668	C1orf41
NANOG	0.0746634	26716	OR2H1
NANOG	0.0741627	5272	SERPINB9
NANOG	0.0740306	78997	GDAP1L1
NANOG	0.0740181	1653	DDX1
NANOG	0.0739796	439	ASNA1
NANOG	0.0738854	83442	SH3BGRL3
NANOG	0.0737813	7555	ZNF9
NANOG	0.0733945	6657	SOX2
NANOG	0.0732265	1809	DPYSL3
NANOG	0.0731132	79650	FLJ13154
NANOG	0.072619	6133	RPL9
NANOG	0.0724299	29763	PACSIN3
NANOG	0.0723606	7851	BENE
NANOG	0.0722348	5630	PRPH
NANOG	0.0718636	2040	STOM
NANOG	0.0718424	26135	PAI-RBP1
NANOG	0.0718336	4358	MPV17
NANOG	0.0718085	5699	PSMB10
NANOG	0.0714286	761	CA3
NANOG	0.0712695	10007	GNPDA1
NANOG	0.0711253	1152	CKB
NANOG	0.0710843	25977	NECAP1
NANOG	0.0709677	2778	GNAS
NANOG	0.0708447	9043	SPAG9
NANOG	0.070761	22899	ARHGEF15
NANOG	0.0707434	7008	TEF
NANOG	0.0706522	8078	USP5
NANOG	0.0706456	5496	PPM1G
NANOG	0.0706019	10420	TESK2
NANOG	0.0702427	10627	MRCL3
NANOG	0.0698366	114987	WDR31
NANOG	0.0698254	830	CAPZA2
NANOG	0.0689655	54978	C2orf18
NANOG	0.0683646	6903	TBCC
NANOG	0.068323	9086	EIF1AY
NANOG	0.068299	92912	LOC92912
NANOG	0.0680958	5034	P4HB
NANOG	0.0680628	162427	LOC162427
NANOG	0.0680437	199704	ZNF585A
NANOG	0.0678392	3029	HAGH
NANOG	0.0678363	11137	PWP1
NANOG	0.0676884	3303	HSPA1A
NANOG	0.0675526	9168	TMSB10
NANOG	0.0671893	158435	LOC158435
NANOG	0.0668563	283748	PLA2G4D
NANOG	0.066838	2913	GRM3
NANOG	0.0667461	219970	BXMAS2-10
NANOG	0.0665845	63027	C6orf85
NANOG	0.066416	134553	FLJ37562
NANOG	0.066345	23154	NCDN
NANOG	0.0663329	54458	DKFZp564J157
NANOG	0.0662069	79966	SCD4
NANOG	0.0661654	5699	PSMB10
NANOG	0.0659898	137964	DKFZp586M1819
NANOG	0.0657439	9818	NUPL1
NANOG	0.0656753	9045	RPL14
NANOG	0.0656371	1017	CDK2
NANOG	0.0656109	54557	SGTB
NANOG	0.0655914	56910	STARD7
NANOG	0.065534	1466	CSRP2
NANOG	0.0654912	875	CBS
NANOG	0.0654545	51100	SH3GLB1
NANOG	0.0649189	728	C5R1
NANOG	0.0646766	2729	GCLC
NANOG	0.06466	6017	RLBP1
NANOG	0.0646552	254427	C10orf47
NANOG	0.0646258	80224	NUBPL
NANOG	0.0646154	5118	PCOLCE
NANOG	0.0645624	54954	CXorf17
NANOG	0.0645161	10949	HNRPA0
NANOG	0.0644796	10494	STK25
NANOG	0.0641026	56063	RP4-622L5
NANOG	0.0639269	3613	IMPA2
NANOG	0.0638821	9927	MFN2
NANOG	0.0638003	85366	MYLK2
NANOG	0.0637394	3383	ICAM1
NANOG	0.0637019	10783	NEK6
NANOG	0.0635294	5502	PPP1R1A
NANOG	0.0634921	572	BAD
NANOG	0.0633423	23378	KIAA0409
NANOG	0.0633188	5859	QARS
NANOG	0.0632911	1235	CCR6
NANOG	0.0632911	66000	MGC3040
NANOG	0.0632184	10164	CHST4
NANOG	0.0630841	1267	CNP
NANOG	0.0628492	57404	CYP20A1
NANOG	0.0627907	10772	FUSIP1
NANOG	0.0626598	400509	LOC400509
NANOG	0.0624277	5082	PDCL
NANOG	0.0622222	90507	SCRN2
NANOG	0.0621336	9782	MATR3
NANOG	0.0621336	4502	MT2A
NANOG	0.0611888	83550	GPR101
NANOG	0.0609137	6181	RPLP2
NANOG	0.0608407	90737	PAGE5
NANOG	0.0607595	57689	NGL-1
NANOG	0.0606407	221443	C6orf130
NANOG	0.0604839	5606	MAP2K3
NANOG	0.0603338	202559	KHDRBS2
NANOG	0.0601604	9094	UNC119
NANOG	0.0601504	57565	KLHL14
NANOG	0.0599078	55616	DDEFL1
NANOG	0.059887	55742	PARVA
NANOG	0.059867	55621	FLJ20244
NANOG	0.0598086	5721	PSME2
NANOG	0.059453	3688	ITGB1
NANOG	0.0591581	29886	SNX8
NANOG	0.0591398	677	ZFP36L1
NANOG	0.0591017	10654	PMVK
NANOG	0.058753	84929	FIBCD1
NANOG	0.0587515	3065	HDAC1
NANOG	0.0586957	10966	RAB40B
NANOG	0.0585366	23157	40062
NANOG	0.0581717	7041	TGFB1I1
NANOG	0.0580964
NANOG	0.0579915	10687	PNMA2
NANOG	0.057971	2203	FBP1
NANOG	0.0576408	3171	FOXA3
NANOG	0.057377	64795	FLJ13910
NANOG	0.0572852	255193	C19orf34
NANOG	0.0572687	9454	HOMER3
NANOG	0.0571429	1761	DMRT1
NANOG	0.0571429	54487	DGCR8
NANOG	0.0571429	3646	EIF3S6
NANOG	0.057047	255043	MGC30208
NANOG	0.0569211	403314	MGC26594
NANOG	0.0567686	80185	FLJ23263
NANOG	0.0566038	283987	C17orf28
NANOG	0.0565584	4687	NCF1
NANOG	0.0564885	9513	FXR2
NANOG	0.0564516	51070	NOSIP
NANOG	0.0564226	8449	DHX16
NANOG	0.0563218	79720	FLJ12750
NANOG	0.0561457	3804	KIR2DL3
NANOG	0.0560538	4204	MECP2
NANOG	0.0559524	51526	C20orf111
NANOG	0.0559211	23770	FKBP8
NANOG	0.0558252	5875	RABGGTA
NANOG	0.055794	26580	BSCL2
NANOG	0.0557621	6141	RPL18
NANOG	0.0557576	6187	RPS2
NANOG	0.0556199	115290	FBXO17
NANOG	0.0553047	2213	FCGR2B
NANOG	0.0550725	22933	SIRT2
NANOG	0.0550551	84152	PPP1R1B
NANOG	0.0550239	57179	KIAA1191
NANOG	0.0550122	80829	ZFP91
NANOG	0.0548387	84986	ARHGAP19
NANOG	0.0547445	5518	PPP2R1A
NANOG	0.0546968	10507	SEMA4D
NANOG	0.054678	2516	NR5A1
NANOG	0.0546218	5600	MAPK11
NANOG	0.054407	8666	EIF3S4
NANOG	0.0541814	54962	FLJ20516
NANOG	0.0540541	14	AAMP
NANOG	0.0539474	902	CCNH
NANOG	0.0538847	91875	TTC5
NANOG	0.0538058	55286	FLJ11017
NANOG	0.0535714	4496	MT1H
NANOG	0.0534884	4103	MAGEA4
NANOG	0.0534682	10634	GAS2L1
NANOG	0.0533516	6301	SARS
NANOG	0.0530303	2840	GPR17
NANOG	0.0530191	8892	EIF2B2
NANOG	0.0529032	50814	NSDHL
NANOG	0.0528302	55111	PLEKHJ1
NANOG	0.0527009	8363	HIST1H4J
NANOG	0.0526316	3853	KRT6A
NANOG	0.0524345	27300	ZNF544
NANOG	0.0522946	328	APEX1
NANOG	0.0522648	10811	NOXA1
NANOG	0.0522466	54386	TERF2IP
NANOG	0.0521739	84310	MGC11257
NANOG	0.0520984	63892	THADA
NANOG	0.052071	221	ALDH3B1
NANOG	0.0518868	2624	GATA2
NANOG	0.0517241	222	ALDH3B2
NANOG	0.0516529	4072	TACSTD1
NANOG	0.0516066	5901	RAN
NANOG	0.0512528	1211	CLTA
NANOG	0.0512515	5298	PIK4CB
NANOG	0.0512249	25917	THUMPD3
NANOG	0.0511983	6723	SRM
NANOG	0.0509849	57699	CPNE5
NANOG	0.0509383	10856	RUVBL2
NANOG	0.0506757	8665	EIF3S5
NANOG	0.0505051	84449	ZNF333
NANOG	0.0504451	6554	SLC10A1
NANOG	0.0504414	23603	CORO1C
NANOG	0.0504305	6217	RPS16
NANOG	0.0503685	11034	DSTN
NANOG	0.0503597	64857	PLEKHG2
NANOG	0.0503145	6450	SH3BGR
NANOG	0.0501114	94274	PPP1R14A
NANOG	0.0498688	7125	TNNC2
NANOG	0.0498489	23171	GPD1L
NANOG	0.0496894	55343	SLC35C1
NANOG	0.0496894	2993	GYPA
NANOG	0.0495663	50801	KCNK4
NANOG	0.0495283	66036	MTMR9
NANOG	0.0493421	9324	HMGN3
NANOG	0.0491228	23057	NMNAT2
NANOG	0.0491071	54487	DGCR8
NANOG	0.0489022	11230	PRAF2
NANOG	0.0488998	3105	HLA-A
NANOG	0.0487484	283989	TSEN54
NANOG	0.0487106	25932	CLIC4
NANOG	0.0486284	55622	FLJ20272
NANOG	0.0485714	80019	UBTD1
NANOG	0.0485327	7866	IFRD2
NANOG	0.0484988	54899	PXK
NANOG	0.0484429	928	CD9
NANOG	0.0484234	5662	PSD
NANOG	0.0483516	5778	PTPN7
NANOG	0.0481786	85013	MGC13159
NANOG	0.0481013	3283	HSD3B1
NANOG	0.0480226	79663	HSPBAP1
NANOG	0.0479798	535	ATP6V0A1
NANOG	0.0479452	8788	DLK1
NANOG	0.0478088	5303	PIN4
NANOG	0.0477528	10713	USP39
NANOG	0.047619	56606	SLC2A9
NANOG	0.0474537	84976	DISP1
NANOG	0.0474453	55778	C14orf131
NANOG	0.0474227	6947	TCN1
NANOG	0.0473934	83879	CDCA7
NANOG	0.0472813	161835	FSIP1
NANOG	0.0472727	2495	FTH1
NANOG	0.0472637	9363	RAB33A
NANOG	0.0471143	1428	CRYM
NANOG	0.047088	6342	SCP2
NANOG	0.0469208	140290	TCP10L
NANOG	0.0467914	9550	ATP6V1G1
NANOG	0.0467391	10945	KDELR1
NANOG	0.046729	11331	PHB2
NANOG	0.0467186	744	C11orf8
NANOG	0.0466321	154089	MGC34034
NANOG	0.0465995	10488	CREB3
NANOG	0.0465116	60485	SAV1
NANOG	0.0464576	64115	PP2135
NANOG	0.0464548	29968	PSAT1
NANOG	0.0463801	8576	STK16
NANOG	0.0463183	126308	MOBKL2A
NANOG	0.0462833	30968	STOML2
NANOG	0.0462351	7922	SLC39A7
NANOG	0.0461538	79831	FLJ13798
NANOG	0.0461192	3014	H2AFX
NANOG	0.0459921	8314	BAP1
NANOG	0.0459364	169792	GLIS3
NANOG	0.0459318	444	ASPH
NANOG	0.0457433	6642	SNX1
NANOG	0.0455665	23580	CDC42EP4
NANOG	0.0455635	10590	SCGN
NANOG	0.045512	835	CASP2
NANOG	0.0454545
NANOG	0.0453515	1748	DLX4
NANOG	0.0453431	369	ARAF
NANOG	0.0453333	133022	TRAM1L1
NANOG	0.045292	159090	LOC159090
NANOG	0.045283	6576	SLC25A1
NANOG	0.0452381	27076	C4.4A
NANOG	0.045082	4276	MICA
NANOG	0.0449735	330	BIRC3
NANOG	0.0448625	54522	ANKRD16
NANOG	0.0448065	3140	MR1
NANOG	0.0447761	116840	LIP8
NANOG	0.0447427	6218	RPS17
NANOG	0.0446097	54852	MPRG
NANOG	0.0445931	1676	DFFA
NANOG	0.0445247	9546	APBA3
NANOG	0.0444444	64065	PERP
NANOG	0.0443864	11083	DATF1
NANOG	0.0441718	254228	C6orf188
NANOG	0.0441718	58190	CTDSP1
NANOG	0.044	760	CA2
NANOG	0.0439698	51619	UBE2D4
NANOG	0.0439684	3329	HSPD1
NANOG	0.0438957	57142	RTN4
NANOG	0.0438413	113277	MGC20235
NANOG	0.043609	51099	ABHD5
NANOG	0.043578	7277	TUBA1
NANOG	0.0434783	124935	SLC43A2
NANOG	0.0434286	634	CEACAM1
NANOG	0.0433735	11275	KLHL2
NANOG	0.0433437	10616	C20orf18
NANOG	0.0430925	327	APEH
NANOG	0.0427746	5962	RDX
NANOG	0.0427673	140459	ASB6
NANOG	0.0427252	51268	PIPOX
NANOG	0.0427236	54865	GPATC4
NANOG	0.0426829	64081	MAWBP
NANOG	0.0424799	27095	TRAPPC3
NANOG	0.0424312	79152	FA2H
NANOG	0.0422078	57117	LOC57117
NANOG	0.0421836	80094	FLJ14107
NANOG	0.0421687	4688	NCF2
NANOG	0.0419977	8436	SDPR
NANOG	0.0419708	81577	MGC11335
NANOG	0.0419664	84135	FLJ12787
NANOG	0.041708	3146	HMGB1
NANOG	0.0416667	5481	PPID
NANOG	0.0416198	10273	STUB1
NANOG	0.0416171	5213	PFKM
NANOG	0.0413724	6747	SSR3
NANOG	0.0413625	1901	EDG1
NANOG	0.0413534	9203	ZNF261
NANOG	0.0412371	553115
NANOG	0.0412234	84744	MGC10701
NANOG	0.0412088	5147	PDE6D
NANOG	0.0411471	79875	FLJ13710
NANOG	0.04102	5571	PRKAG1
NANOG	0.0410133	5539	PPY
NANOG	0.0409938	55553	SOX6
NANOG	0.0409091	403313	LOC403313
NANOG	0.0408377	23555	TSPAN15
NANOG	0.0407407	1788	DNMT3A
NANOG	0.0405562	11315	PARK7
NANOG	0.040555	55969	C20orf24
NANOG	0.0404218	10049	DNAJB6
NANOG	0.0403917	30834	ZNRD1
NANOG	0.0403071	26574	AATF
NANOG	0.0402516	79109	MAPKAP1
NANOG	0.0402439	170393	C10orf91
NANOG	0.0401376	2670	GFAP
NANOG	0.0400891	9482	STX8
NANOG	0.04	18	ABAT
NANOG	0.04	55324	ABCF3
NANOG	0.04	11135	CDC42EP1
NANOG	0.0398551	1855	DVL1
NANOG	0.0398551	57109	XPMC2H
NANOG	0.0397727	84991	RBM17
NANOG	0.0397727	4783	NFIL3
NANOG	0.0397351	6050	RNH
NANOG	0.0396419	8355	HIST1H3G
NANOG	0.039604	283870	MGC21830
NANOG	0.039604	8976	WASL
NANOG	0.039521	4223	MEOX2
NANOG	0.039521	374666	FLJ25222
NANOG	0.0395062	3983	ABLIM1
NANOG	0.0394737	160364	CLEC12A
NANOG	0.0394089	55156	ARMC1
NANOG	0.0393258	4686	NCBP1
NANOG	0.0391254	10212	DDX39
NANOG	0.0390836	23558	WBP2
NANOG	0.0389769	1999	ELF3
NANOG	0.038961	3785	KCNQ2
NANOG	0.0386266	11091	WDR5
NANOG	0.0385027	9260	PDLIM7
NANOG	0.0383877	51166	AADAT
NANOG	0.0383693	11284	PNKP
NANOG	0.0383632	9751	SNPH
NANOG	0.0382387	122961	HBLD1
NANOG	0.0382082	7681	MKRN3
NANOG	0.0381283	54521	WDR44
NANOG	0.0381098	56943	e(y)2
NANOG	0.0381062	6278	S100A7
NANOG	0.0380435	221016	CCDC7
NANOG	0.0380368	283209	PGM2L1
NANOG	0.0379437	3113	HLA-DPA1
NANOG	0.0378657	27152	PDZK6
NANOG	0.037844	6820	SULT2B1
NANOG	0.0376523	26471	P8
NANOG	0.0376344	8894	EIF2S2
NANOG	0.0375391	2969	GTF2I
NANOG	0.0374574	998	CDC42
NANOG	0.0374332	6046	BRD2
NANOG	0.0373599	80254	Cep63
NANOG	0.0373444	3663	IRF5
NANOG	0.0373303	997	CDC34
NANOG	0.037323	339230	MGC16597
NANOG	0.0373134	25822	DNAJB5
NANOG	0.0372596	3980	LIG3
NANOG	0.0371747	23175	LPIN1
NANOG	0.0370899	25788	RAD54B
NANOG	0.0370828	23468	CBX5
NANOG	0.037037	3792	KEL
NANOG	0.0369541	84850	C9orf70
NANOG	0.0369128	1831	TSC22D3
NANOG	0.0369128	10376	K-ALPHA-1
NANOG	0.0369048	25956	SEC31L2
NANOG	0.0368171	3856	KRT8
NANOG	0.0367893	8800	PEX11A
NANOG	0.0367568	80895	ILKAP
NANOG	0.0366748	121504	HIST4H4
NANOG	0.0365854	2707	GJB3
NANOG	0.0365497	57691	KIAA1586
NANOG	0.036488	51110	LACTB2
NANOG	0.0364742	10062	NR1H3
NANOG	0.036452	4828	NMB
NANOG	0.0364277	22977	AKR7A3
NANOG	0.0364238	10551	AGR2
NANOG	0.0363985	27434	POLM
NANOG	0.0362903	12	SERPINA3
NANOG	0.036286	64777	FLJ22318
NANOG	0.0362757	51463	GPR89
NANOG	0.0362173	55603	FAM46A
NANOG	0.0360065	9319	TRIP13
NANOG	0.0359212	55207	ARL10C
NANOG	0.0359195	50619	DEF6
NANOG	0.0358127	65251	FLJ12644
NANOG	0.0358025	23200	ATP11B
NANOG	0.0357895	55795	FLJ11305
NANOG	0.0357583	92104	FLJ13946
NANOG	0.0357143	23231	KIAA0746
NANOG	0.0356704	7341	SUMO1
NANOG	0.0356295	387	RHOA
NANOG	0.0356234	26027	THEA
NANOG	0.035503	134187	FLJ25680
NANOG	0.035461	5209	PFKFB3
NANOG	0.0354523	9391	WDR39
NANOG	0.0354267	56952	PRTFDC1
NANOG	0.0353461	51616	TAF9L
NANOG	0.0353357	55313	FLJ11151
NANOG	0.0352941	29940	SART2
NANOG	0.0352941	5029	P2RY2
NANOG	0.035109	10247	HRSP12
NANOG	0.0350877	4931	NVL
NANOG	0.0350631	6208	RPS14
NANOG	0.0348837	80790	CMIP
NANOG	0.0348837	55255	WDR41
NANOG	0.0348469	79143	LENG4
NANOG	0.0348139	2888	GRB14
NANOG	0.0348059	3631	INPP4A
NANOG	0.0347222	140688	C20orf112
NANOG	0.0346667	9424	KCNK6
NANOG	0.0345253	5654	PRSS11
NANOG	0.0344828	4133	MAP2
NANOG	0.0344037	79680	FLJ21125
NANOG	0.034384	4088	SMAD3
NANOG	0.0343511	7203	CCT3
NANOG	0.0343511	55716	LIMR
NANOG	0.0343461	6902	TBCA
NANOG	0.0343195	7447	VSNL1
NANOG	0.0343137	338339	CLEC4D
NANOG	0.0343053	9668	ZNF432
NANOG	0.0343008	83475	MGC4293
NANOG	0.034264	5194	PEX13
NANOG	0.0342342	4010	LMX1B
NANOG	0.0341578	114780	PKD1L2
NANOG	0.0339751	28396	IGHV4-31
NANOG	0.0339394	219833	MGC35558
NANOG	0.0339367	58490	C20orf77
NANOG	0.0338983	9060	PAPSS2
NANOG	0.0338983	55178	RNMTL1
NANOG	0.0338798	55846	MDS028
NANOG	0.0338573	8774	NAPG
NANOG	0.0338295	56683	C21orf59
NANOG	0.0338164	51079	GRIM19
NANOG	0.0338164	1615	DARS
NANOG	0.0337662	51163	DBR1
NANOG	0.0337079	126789	PUSL1
NANOG	0.0335968	10606	PAICS
NANOG	0.0335821	5304	PIP
NANOG	0.0335664	9499	TTID
NANOG	0.0335196	6419	SETMAR
NANOG	0.0334821	23287	AGTPBP1
NANOG	0.0334672	26228	BRDG1
NANOG	0.0334347	377677	CA13
NANOG	0.0333717	2342	FNTB
NANOG	0.0333704	23676	SMPX
NANOG	0.0332618	11180	WDR6
NANOG	0.0332542	29796	UCRC
NANOG	0.0331754	79087	ALG12
NANOG	0.033121	51324	SPG21
NANOG	0.0330882	9252	RPS6KA5
NANOG	0.0330789	162681	C18orf54
NANOG	0.0329381	140612	ZFP28
NANOG	0.0329218	3995	FADS3
NANOG	0.0328467	6142	RPL18A
NANOG	0.0328068	2922	GRP
NANOG	0.0328042	84365	MKI67IP
NANOG	0.0326481	23564	DDAH2
NANOG	0.0325203	952	CD38
NANOG	0.032445	521	ATP5I
NANOG	0.032419	29959	NRBP
NANOG	0.0324074	79230	ZNF557
NANOG	0.0323276	2224	FDPS
NANOG	0.0322581	5520	PPP2R2A
NANOG	0.0322108	124641	OVCA2
NANOG	0.0321716	113278	C20orf54
NANOG	0.0321384	80218	MAK3
NANOG	0.0320733	5267	SERPINA4
NANOG	0.0320334	4234	METTL1
NANOG	0.0320197	100	ADA
NANOG	0.032	25830	SULT4A1
NANOG	0.0319803	57016	AKR1B10
NANOG	0.0318627	54947	FLJ20481
NANOG	0.0317287	284352	LOC284352
NANOG	0.0316742	54991	FLJ20584
NANOG	0.0316687	2792	GNGT1
NANOG	0.0316384	23265	EXOC7
NANOG	0.0315789	5176	SERPINF1
NANOG	0.0315789	4676	NAP1L4
NANOG	0.0315375	51187	C15orf15
NANOG	0.0315186	55664	CDC37L1
NANOG	0.031477	64925	FLJ12800
NANOG	0.031477	3294	HSD17B2
NANOG	0.0314735	23030	JMJD2B
NANOG	0.0314208	51726	DNAJB11
NANOG	0.0313837	10618	TGOLN2
NANOG	0.0313725	81488	GRINL1A
NANOG	0.0313676	54039	PCBP3
NANOG	0.0313253	51233	LOC51233
NANOG	0.0312925	135295	SRrp35
NANOG	0.0311987	11171	STRAP
NANOG	0.0311721	2771	GNAI2
NANOG	0.0311419	168537	GIMAP7
NANOG	0.0310559	84775	ZNF607
NANOG	0.0310263	4438	MSH4
NANOG	0.0309893	133686	FLJ30596
NANOG	0.0308087	4259	MGST3
NANOG	0.0307414	285367	RPUSD3
NANOG	0.0307167	84245	MGC3207
NANOG	0.0306859	2267	FGL1
NANOG	0.0306818	58493	C9orf80
NANOG	0.0306452	8031	NCOA4
NANOG	0.0304976	145226	RDH12
NANOG	0.0304807	161003	STOML3
NANOG	0.030445	115024	MGC20781
NANOG	0.0303797	389119	LOC389119
NANOG	0.0303413	54778	RNF111
NANOG	0.030205	142937	LOC142937
NANOG	0.0301624	26084	SGEF
NANOG	0.0301205	2592	GALT
NANOG	0.030086	5547	PRCP
NANOG	0.0300752	25895	DKFZP586D0919
NANOG	0.0300668	140576	S100A16
NANOG	0.0300578	51170	DHRS8
NANOG	0.03	22846	KIAA1036
NANOG	0.03	5307	PITX1
NANOG	0.0299885	126382	TRA16
NANOG	0.0299145	5268	SERPINB5
NANOG	0.0298507	5997	RGS2
NANOG	0.0297824	10302	SNAPC5
NANOG	0.0297767	58495	ZNF339
NANOG	0.0297297	1902	EDG2
NANOG	0.0297265	112483	SAT2
NANOG	0.0296896	81566	C12orf22
NANOG	0.0296296	201799	FLJ32028
NANOG	0.0295728	79092	CARD14
NANOG	0.0295203	145264	SERPINA12
NANOG	0.0295159	138162	C9orf116
NANOG	0.0295159	26061	HPCL2
NANOG	0.0294118	3921	RPSA
NANOG	0.0294118	3107	HLA-C
NANOG	0.0293785	9775	DDX48
NANOG	0.0292943	54663	FLJ10439
NANOG	0.0292165	3660	IRF2
NANOG	0.0291971	5655	KLK10
NANOG	0.0291411	6157	RPL27A
NANOG	0.0291262	83544	C14orf168
NANOG	0.029036	114880	OSBPL6
NANOG	0.0290038	3225	HOXC9
NANOG	0.0290023	136	ADORA2B
NANOG	0.0289308	196549	LOC196549
NANOG	0.0289157	114049	WBSCR22
NANOG	0.0288462	3115	HLA-DPB1
NANOG	0.0288336	713	C1QB
NANOG	0.0287958	84847	MGC16075
NANOG	0.0286783	23042	KIAA0251
NANOG	0.0286738	11231	SEC63
NANOG	0.028607	1503	CTPS
NANOG	0.0285063	129868	TRIM43
NANOG	0.0285036	4705	NDUFA10
NANOG	0.0285006	51304	ZDHHC3
NANOG	0.0284653	7301	TYRO3
NANOG	0.0284553	3156	HMGCR
NANOG	0.0284314	54997	TSC
NANOG	0.0283505	55435	C4orf16
NANOG	0.0283019	89882	NYD-SP25
NANOG	0.0282885	6901	TAZ
NANOG	0.0282723	64222	TOR3A
NANOG	0.0282686	113246	GRCC10
NANOG	0.0282638	8273	SLC10A3
NANOG	0.0282555	1164	CKS2
NANOG	0.0282353	6175	RPLP0
NANOG	0.0281863	56888	KCMF1
NANOG	0.0281863	6430	SFRS5
NANOG	0.0281849	142679	DUSP19
NANOG	0.0281174	63036	ELA2A
NANOG	0.0280702	2873	GPS1
NANOG	0.0279898	3667	IRS1
NANOG	0.0279465	84326	MGC13114
NANOG	0.027894	257144	GCET2
NANOG	0.0278707	587	BCAT2
NANOG	0.02781	79735	TBC1D17
NANOG	0.0277778	64149	NJMU-R1
NANOG	0.0277778	55116	TMEM39B
NANOG	0.0277778	3670	ISL1
NANOG	0.0277427	148645	MGC40168
NANOG	0.0277372	1353	COX11
NANOG	0.0276498	9293	GPR52
NANOG	0.0276498	9236	CCPG1
NANOG	0.0276442	7518	XRCC4
NANOG	0.0276163	148789	B3GALNT2
NANOG	0.0275779	10535	RNASEH2A
NANOG	0.0275482	8891	EIF2B3
NANOG	0.0275	150094	SNF1LK
NANOG	0.0274914	4342	MOS
NANOG	0.0274151	5780	PTPN9
NANOG	0.0273632	57038	RARSL
NANOG	0.0273224	9055	PRC1
NANOG	0.0272615	80154	FLJ22795
NANOG	0.0272615	5605	MAP2K2
NANOG	0.0272512	7276	TTR
NANOG	0.0272109	1716	DGUOK
NANOG	0.0272021	8674	VAMP4
NANOG	0.0271941	10241	NDP52
NANOG	0.0271739	91782	CHMP7
NANOG	0.0271041	4869	NPM1
NANOG	0.0271003	8467	SMARCA5
NANOG	0.0270907	55812	SPATA7
NANOG	0.027088	8131	C16orf35
NANOG	0.0270603	875	CBS
NANOG	0.027027	23746	AIPL1
NANOG	0.027027	164091	MPRA
NANOG	0.0269953	80213	BLP2
NANOG	0.0269637	25970	SH2B
NANOG	0.0269397	4046	LSP1
NANOG	0.026936	216	ALDH1A1
NANOG	0.026936	200316	APOBEC3F
NANOG	0.0269231	1491	CTH
NANOG	0.0269122	145815	MGC18216
NANOG	0.0269122	79170	MGC11242
NANOG	0.0269122	6520	SLC3A2
NANOG	0.0269006	151194	LOC151194
NANOG	0.0268817	80032	ZNF556
NANOG	0.0268293	3795	KHK
NANOG	0.0268065	3437	IFIT3
NANOG	0.0267857	11107	PRDM5
NANOG	0.0267765	9694	KIAA0103
NANOG	0.0267559	23621	BACE1
NANOG	0.0267442	24138	IFIT5
NANOG	0.0266876	26157	GIMAP2
NANOG	0.0266836	493753	MGC52110
NANOG	0.0266512	84271	POLDIP3
NANOG	0.026648	2923	PDIA3
NANOG	0.0266312	283650	MGC27165
NANOG	0.0266204	4613	MYCN
NANOG	0.0265487	51069	MRPL2
NANOG	0.0264977	3839	KPNA3
NANOG	0.0264463	25843	PREI3
NANOG	0.0263889	55855	FAM45B
NANOG	0.0263158	51142	CHCHD2
NANOG	0.0263158	6850	SYK
NANOG	0.0262843	9976	CLEC2B
NANOG	0.0262431	594	BCKDHB
NANOG	0.0262258	11103	HRB2
NANOG	0.0261723	79780	FLJ23518
NANOG	0.0261661	8463	TEAD2
NANOG	0.0261283	27242	TNFRSF21
NANOG	0.0261248	10927	SPIN
NANOG	0.0260546	4733	DRG1
NANOG	0.0260274	22872	SEC31L1
NANOG	0.025958	53828	FXYD4
NANOG	0.0259459	122786	C14orf31
NANOG	0.0259067	3612	IMPA1
NANOG	0.0259067	5692	PSMB4
NANOG	0.0258718	2823	GPM6A
NANOG	0.0258427	1316	KLF6
NANOG	0.0258427	590	BCHE
NANOG	0.0258359	3354	HTR1E
NANOG	0.0258303	1487	CTBP1
NANOG	0.0258303	4922	NTS
NANOG	0.0257967	9447	AIM2
NANOG	0.0257559	81926	C19orf27
NANOG	0.0257511	6456	SH3GL2
NANOG	0.0257453	64792	RABL5
NANOG	0.02574	3398	ID2
NANOG	0.02574	90557	LOC90557
NANOG	0.0257353	9409	PEX16
NANOG	0.0257353	11157	LSM6
NANOG	0.0257235	57332	CBX8
NANOG	0.0256739	55646	LYAR
NANOG	0.0256696	113452	BCLP
NANOG	0.025641	11334	TUSC2
NANOG	0.0256112	373156	GSTK1
NANOG	0.0256082	84735	CNDP1
NANOG	0.0255814	10382	TUBB4
NANOG	0.025572	3703	ITM1
NANOG	0.0255591	5605	MAP2K2
NANOG	0.0255517	57407	HSCARG
NANOG	0.0255102	2512	FTL
NANOG	0.0254545	256356	MGC40579
NANOG	0.0254453	6856	SYPL
NANOG	0.0254351	55684	C9orf86
NANOG	0.0254351
NANOG	0.0254237	200931	OSTalpha
NANOG	0.0253749	81847	RNF146
NANOG	0.0253485	7535	ZAP70
NANOG	0.0253432	29789	PTD004
NANOG	0.0253304	51227	DSCR5
NANOG	0.0252404	83667	SESN2
NANOG	0.0252366	71	ACTG1
NANOG	0.0252207	8036	SHOC2
NANOG	0.0251716	132228	FLJ38608
NANOG	0.0251716	2631	GBAS
NANOG	0.0251572	112817	C10orf65
NANOG	0.0250991	116039	OSR2
NANOG	0.0250941	5805	PTS
NANOG	0.0250896	3190	HNRPK
NANOG	0.0250896	54784	FLJ20013
NANOG	0.0250784	1601	DAB2
NANOG	0.0250597	5538	PPT1
NANOG	0.0250501	92597	MOBKL1A
NANOG	0.025	55190	NUDT11
NANOG	0.024952	10227	TETRAN
NANOG	0.0249377	79822	ARHGAP28
NANOG	0.0249344	7756	ZNF207
NANOG	0.0249307	84757	MGC10814
NANOG	0.0248139	1775	DNASE1L2
NANOG	0.0248139	256380	SCML4
NANOG	0.0248027	6251	RSU1
NANOG	0.0247813	122618	C14orf175
NANOG	0.0247748	1173	AP2M1
NANOG	0.0247525	6286	S100P
NANOG	0.0247469	11167	FSTL1
NANOG	0.0247396	10392	CARD4
NANOG	0.0246914	121274	FLJ31295
NANOG	0.0246781	5433	POLR2D
NANOG	0.0246711	9117	SEC22L3
NANOG	0.0246609	129880	BBS5
NANOG	0.0246533	55507	GPRC5D
NANOG	0.0246433	84972	MGC15912
NANOG	0.0246305	2110	ETFDH
NANOG	0.0246002	8463	TEAD2
NANOG	0.024581	23463	ICMT
NANOG	0.0245796	117581	TWIST2
NANOG	0.0245614	143379	C10orf82
NANOG	0.0245614	79101	MGC5306
NANOG	0.0245536	116138	KLHDC3
NANOG	0.0245399	9255	SCYE1
NANOG	0.0245399	8558	CDK10
NANOG	0.0245161	10428	CFDP1
NANOG	0.0244898	51102	CGI-63
NANOG	0.0244845	207	AKT1
NANOG	0.0244798	10438	C1D
NANOG	0.0244798	3386	ICAM4
NANOG	0.0243902	3163	HMOX2
NANOG	0.0243902	4238	MFAP3
NANOG	0.0243243	83988	NCALD
NANOG	0.0243205	25904	CNOT10
NANOG	0.0242826	63924	CIDEC
NANOG	0.0242775	752	FMNL1
NANOG	0.0242656	157	ADRBK2
NANOG	0.0242261	399818	LOC399818
NANOG	0.0242165	4149	MAX
NANOG	0.0242086	51205	ACP6
NANOG	0.0241158	4105	MAGEA6
NANOG	0.0241102	5441	POLR2L
NANOG	0.0240964	1877	E4F1
NANOG	0.0240674	10916	MAGED2
NANOG	0.024055	8916	HERC3
NANOG	0.0240506	3306	HSPA2
NANOG	0.0240202	2783	GNB2
NANOG	0.0240175	125950	RAVER1
NANOG	0.0240137	3613	IMPA2
NANOG	0.0240096	84572	GNPTG
NANOG	0.024	91442	MGC32020
NANOG	0.024	51107	APH1A
NANOG	0.024	256309	KM-HN-1
NANOG	0.023988	11080	DNAJB4
NANOG	0.0239521	55623	THUMPD1
NANOG	0.0239295	8367	HIST1H4E
NANOG	0.0239044	541473	LOC541473
NANOG	0.023845	56172	ANKH
NANOG	0.0238429	1576	CYP3A4
NANOG	0.0238095	79885	HDAC11
NANOG	0.023753	55702	FLJ10374
NANOG	0.023753	4108	MAGEA9
NANOG	0.02375	8269	CXorf12
NANOG	0.0237248	7069	THRSP
NANOG	0.0237204	6158	RPL28
NANOG	0.0236967	2219	FCN1
NANOG	0.0236794	55028	HLC-8
NANOG	0.0236486	51248	PDZK11
NANOG	0.0236318	85002	MGC16279
NANOG	0.023622	23245	ASTN2
NANOG	0.0236051	27294	DHDH
NANOG	0.0235955	54995	KS
NANOG	0.0235732	3854	KRT6B
NANOG	0.0235294	2993	GYPA
NANOG	0.0235294	6627	SNRPA1
NANOG	0.0235018	29950	SERTAD1
NANOG	0.0234899	1983	EIF5
NANOG	0.0234604	183	AGT
NANOG	0.0234568	10399	GNB2L1
NANOG	0.0234467	84328	LZIC
NANOG	0.0234375	90204	ZSWIM1
NANOG	0.0234375	140	ADORA3
NANOG	0.0234114	23032	USP33
NANOG	0.023399	10067	SCAMP3
NANOG	0.0233918	26073	POLDIP2
NANOG	0.0233516	55374	PRO1580
NANOG	0.0233516	23386	NUDCD3
NANOG	0.0233463	23548	OSRF
NANOG	0.0233463	117177	RAB3IP
NANOG	0.0233333	29896	TRA2A
NANOG	0.0233051	9780	FAM38A
NANOG	0.0232558	1136	CHRNA3
NANOG	0.0232558	28972	SPCS1
NANOG	0.0232558	11238	CA5B
NANOG	0.0232288	27156	RTDR1
NANOG	0.0232258	26092	LAP1B
NANOG	0.0232068	57657	HCN3
NANOG	0.023166	5562	PRKAA1
NANOG	0.023166	27136	MORC
NANOG	0.023166	2120	ETV6
NANOG	0.0231608	132	ADK
NANOG	0.0231293	23174	ZCCHC14
NANOG	0.0231214	7728	ZNF175
NANOG	0.0230516	55722	Cep72
NANOG	0.0230303	2645	GCK
NANOG	0.0230216	26512	DDX26
NANOG	0.023015	3047	HBG1
NANOG	0.0230061	55971	BAIAP2L1
NANOG	0.023	84895	C9orf54
NANOG	0.0229885	79949	C10orf81
NANOG	0.0229746	1175	AP2S1
NANOG	0.0229746	65009	NDRG4
NANOG	0.022942	1408	CRY2
NANOG	0.0229299	54867	FLJ20254
NANOG	0.0229008	1138	CHRNA5
NANOG	0.0228833	3790	KCNS3
NANOG	0.0228717	115992	RNF166
NANOG	0.022831	6234	RPS28
NANOG	0.0227743	2769	GNA15
NANOG	0.0227531	338382	RAB7B
NANOG	0.0227519
NANOG	0.0227273	1025	CDK9
NANOG	0.0227273	91445	RNF185
NANOG	0.0227273	2801	GOLGA2
NANOG	0.0226757	7205	TRIP6
NANOG	0.0226667	57130	ATP13A1
NANOG	0.0226601	9521	EEF1E1
NANOG	0.0226586	54441	DKFZP434A0131
NANOG	0.0226415	3459	IFNGR1
NANOG	0.0226365	79447	C16orf53
NANOG	0.0226131	1964	EIF1AX
NANOG	0.0225922	54555	DDX49
NANOG	0.0225322	10987	COPS5
NANOG	0.0225322	4673	NAP1L1
NANOG	0.0225225	2542	SLC37A4
NANOG	0.0224972	1801	DPH2L1
NANOG	0.0224852	118812	C10orf83
NANOG	0.0224719	23646	PLD3
NANOG	0.0224719	89848	FCHSD1
NANOG	0.0224274	6285	S100B
NANOG	0.0223964	5438	POLR2I
NANOG	0.0223881	9885	OSBPL2
NANOG	0.0223642	10948	STARD3
NANOG	0.0223005	159163	RBMY1F
NANOG	0.0222772	84920	ALG10
NANOG	0.0222469	153745	MGC26988
NANOG	0.0222222	54973	RC68
NANOG	0.0221948	23228	PLCL2
NANOG	0.022187	9649	RALGPS1
NANOG	0.0221704	55670	PEX26
NANOG	0.0221566	10140	TOB1
NANOG	0.0221402	7321	UBE2D1
NANOG	0.0221354	116969	ART5
NANOG	0.0221187	11212	PROSC
NANOG	0.0221187	91147	MGC26979
NANOG	0.0220994	60686	C14orf93
NANOG	0.0220588	84517	ARPM1
NANOG	0.0220588	199777	ZNF626
NANOG	0.0220441	58526	MID1IP1
NANOG	0.0220318	81569	LOC81569
NANOG	0.0220126	339327	ZNF546
NANOG	0.0219355	6953	TCP10
NANOG	0.0219245	54165	RP42
NANOG	0.0218579	468	ATF4
NANOG	0.0217391	6834	SURF1
NANOG	0.0217391	79098	SARG
NANOG	0.0217391	92840	C19orf32
NANOG	0.0217114	147807	ZNF524
NANOG	0.0216607	79083	MLPH
NANOG	0.0216607	55837	C14orf11
NANOG	0.0216155	2775	GNAO1
NANOG	0.0216155	89944	LOC89944
NANOG	0.0215736	10874	NMU
NANOG	0.0215463	25771	TBC1D22A
NANOG	0.0215311	9114	ATP6V0D1
NANOG	0.0215054	335	APOA1
NANOG	0.0214765	5425	POLD2
NANOG	0.0214541	5211	PFKL
NANOG	0.0214376	3005	H1F0
NANOG	0.0214376	284131	FLJ35220
NANOG	0.0214168	54964	FLJ20519
NANOG	0.021398	51192	CKLF
NANOG	0.0213836	84734	MGC10820
NANOG	0.02138	128646	PTPNS1L2
NANOG	0.0213568	55836	C6orf35
NANOG	0.0213568	51441	YTHDF2
NANOG	0.0213447	27232	GNMT
NANOG	0.021327	27296	C20orf10
NANOG	0.0213004	146433	MGC34647
NANOG	0.0212766	54988	FLJ20581
NANOG	0.0212483	1136	CHRNA3
NANOG	0.0212264	2829	XCR1
NANOG	0.0212014	167826	OLIG3
NANOG	0.02118	25873	RPL36
NANOG	0.0211706	84641	FLJ14753
NANOG	0.0211566	283970	LOC283970
NANOG	0.0211193	10456	HAX1
NANOG	0.0210877	84899	FLJ14624
NANOG	0.0210657	51290	PTX1
NANOG	0.0210526	348110	MGC61550
NANOG	0.021041	9553	MRPL33
NANOG	0.0210396	84229	C16orf50
NANOG	0.0210396	84525	HOP
NANOG	0.021021	201266	SLC39A11
NANOG	0.0209974	23648	SSBP3
NANOG	0.0209895	51763	SKIP
NANOG	0.020979	266740	MAGEA2B
NANOG	0.0209713	9910	RABGAP1L
NANOG	0.0209677	26013	L3MBTL
NANOG	0.0209618	285753	C6orf182
NANOG	0.0209482	10148	EBI3
NANOG	0.0209424	120224	TMEM45B
NANOG	0.020936	28987	NOB1P
NANOG	0.0209003	8533	COPS3
NANOG	0.0208877	10802	SEC24A
NANOG	0.0208791	79172	MGC11266
NANOG	0.0208575	399655	ZNF539
NANOG	0.0208105	93380	TMEM32
NANOG	0.020765	81629	TSSK3
NANOG	0.0207612	442582	LOC442582
NANOG	0.0207612	10914	PAPOLA
NANOG	0.0207373	2948	GSTM4
NANOG	0.0207182	7867	MAPKAPK3
NANOG	0.0207006	94081	SFXN1
NANOG	0.0206986
NANOG	0.0206813	2781	GNAZ
NANOG	0.0206659	55862	ECHDC1
NANOG	0.0206422	4237	MFAP2
NANOG	0.0206379	51274	KLF3
NANOG	0.0206061	2150	F2RL1
NANOG	0.0205696	7253	TSHR
NANOG	0.0205184	55312	RFK
NANOG	0.0205011	57504	MTA3
NANOG	0.0204918	84315	MON1A
NANOG	0.0204918	80207	OPA3
NANOG	0.0204918	10133	OPTN
NANOG	0.0204638	7490	WT1
NANOG	0.0204604	662	BNIP1
NANOG	0.0204604	79602	ADIPOR2
NANOG	0.0203837	90410	IFT20
NANOG	0.0203837	10899	JTB
NANOG	0.0203593	158	ADSL
NANOG	0.0203252	4760	NEUROD1
NANOG	0.0203193	388389	LOC388389
NANOG	0.0202977	375346	MGC52022
NANOG	0.0202775	1116	CHI3L1
NANOG	0.0202381	6309	SC5DL
NANOG	0.0201884	84688	C9orf24
NANOG	0.0201794	84908	FLJ14668
NANOG	0.0201568
NANOG	0.0201183	171017	ZNF384
NANOG	0.0201072	80255	SLC35F5
NANOG	0.0201005	83546	RTBDN
NANOG	0.0200803	49856	WDR8
NANOG	0.0200708	5859	QARS
NANOG	0.0200573	3892	KRTHB6
NANOG	0.0200445	1312	COMT
NANOG	0.0200286	4205	MEF2A
NANOG	0.02	10541	ANP32B
NANOG	0.02	64946	CENPH
NANOG	0.0199297	131177	FAM3D
NANOG	0.0199147	6925	TCF4
NANOG	0.019883	4149	MAX
NANOG	0.0198807	81579	PLA2G12A
NANOG	0.0197889	55011	FLJ20643
NANOG	0.019774	5475	PPEF1
NANOG	0.0197628	7320	UBE2B
NANOG	0.0197628	22937	SCAP
NANOG	0.0197568	80310	PDGFD
NANOG	0.0197531	27343	POLL
NANOG	0.0197368	5192	PEX10
NANOG	0.0197368
NANOG	0.0197109	8532	CPZ
NANOG	0.019685	116173	CKLFSF5
NANOG	0.0196802	3817	KLK2
NANOG	0.0196802	79001	VKORC1
NANOG	0.0196335	10462	CLEC10A
NANOG	0.0196078	64342	FLJ14249
NANOG	0.0195853	10597	SEDLP
NANOG	0.0195853	4781	NFIB
NANOG	0.0195759	211	ALAS1
NANOG	0.0195759	286514	MGC33889
NANOG	0.019544	23504	KIAA0318
NANOG	0.0195312	79902	PCNT1
NANOG	0.0195195	133874	LOC133874
NANOG	0.0195122	256369	C14orf48
NANOG	0.0195122	57418	WDR18
NANOG	0.0194805	3145	HMBS
NANOG	0.0194731	1198	CLK3
NANOG	0.0194411	29101	HSPC182
NANOG	0.0194286	199775	C19orf9
NANOG	0.0194175	5372	PMM1
NANOG	0.0194004	5704	PSMC4
NANOG	0.0193939	23370	ARHGEF18
NANOG	0.0193798	29087	THY28
NANOG	0.0193798	6529	SLC6A1
NANOG	0.0193622	51008	ASCC1
NANOG	0.0193548	113386	LOC113386
NANOG	0.019347	54472	TOLLIP
NANOG	0.0192771	79685	SAP30L
NANOG	0.0192744	57085	AGTRAP
NANOG	0.0192555	130617	LOC130617
NANOG	0.0192061	9412	SURB7
NANOG	0.0192061	29028	ATAD2
NANOG	0.0192044	54834	GDAP2
NANOG	0.0191972	5825	ABCD3
NANOG	0.0191874	29115	HCNGP
NANOG	0.0191781	53838	C11orf24
NANOG	0.0191441	51451	LCMT1
NANOG	0.0191441	4771	NF2
NANOG	0.0191286	6176	RPLP1
NANOG	0.0191257	9721	KIAA0514
NANOG	0.0191257	129685	TBN
NANOG	0.0191083	9946	CRYZL1
NANOG	0.0190583	8676	STX11
NANOG	0.019037	5349	FXYD3
NANOG	0.0190355	5129	PCTK3
NANOG	0.019025	55332	FLJ11259
NANOG	0.0189798	414149	ACBD7
NANOG	0.0189573	26064	RAI14
NANOG	0.0189573	27013	C2orf24
NANOG	0.0189521	56848	SPHK2
NANOG	0.0189445	84973	MGC16037
NANOG	0.0188902	6785	ELOVL4
NANOG	0.0188902	222234	MGC35361
NANOG	0.0188679	260294	WBSCR20C
NANOG	0.0188679	54930	C14orf94
NANOG	0.0188679	51714	SELT
NANOG	0.0188261	56965	PARP6
NANOG	0.0188235	90060	JM11
NANOG	0.0188053	161253	FLJ38964
NANOG	0.018797	57019	CIAPIN1
NANOG	0.0187845	5002	SLC22A18
NANOG	0.0187793	10142	AKAP9
NANOG	0.0187735	51478	HSD17B7
NANOG	0.0187668	8394	PIP5K1A
NANOG	0.0187668	94101	ORMDL1
NANOG	0.01875	11127	KIF3A
NANOG	0.01875	7555	ZNF9
NANOG	0.01875	669	BPGM
NANOG	0.0187354	6442	SGCA
NANOG	0.0187166	1968	EIF2S3
NANOG	0.0187166	29801	ZDHHC8
NANOG	0.0187032	2232	FDXR
NANOG	0.0186916	4627	MYH9
NANOG	0.0186916	84991	RBM17
NANOG	0.01868	2766	GMPR
NANOG	0.0186608	7268	TTC4
NANOG	0.0186246	8801	SUCLG2
NANOG	0.018617	91608	RASL10B
NANOG	0.0186104	6774	STAT3
NANOG	0.0185874	527	ATP6V0C
NANOG	0.0185874	26354	GNL3
NANOG	0.018583	79661	NEIL1
NANOG	0.0185714	8190	MIA
NANOG	0.0185615	162963	ZNF610
NANOG	0.0185414	6611	SMS
NANOG	0.0185414	199223	TTC21A
NANOG	0.0184758	3872	KRT17
NANOG	0.0184729	10136	ELA3A
NANOG	0.0184544	27102	EIF2AK1
NANOG	0.0184544	64374	SIL1
NANOG	0.0184502	51571	FAM49B
NANOG	0.0184397	53616	ADAM22
NANOG	0.0184275	5451	POU2F1
NANOG	0.0184275	25813	CGI-51
NANOG	0.0183908	200014	KIAA1836
NANOG	0.0183727	201163	FLCN
NANOG	0.0183486	55849	GLT28D1
NANOG	0.0183486	375307	MGC50811
NANOG	0.0183276	54556	ING3
NANOG	0.0183246	129530	LOC129530
NANOG	0.0183246	56255	DJ971N18.2
NANOG	0.018319	79096	MGC4707
NANOG	0.0182992	8703	B4GALT3
NANOG	0.0182927	79363	MGC10731
NANOG	0.0182927	5320	PLA2G2A
NANOG	0.0182648	3805	KIR2DL4
NANOG	0.018226	5360	PLTP
NANOG	0.0182232	84841	MGC15634
NANOG	0.0182232	64091	POPDC2
NANOG	0.0182039	130951	LOC130951
NANOG	0.0182025	57226	DJ122O8.2
NANOG	0.0181818	84752	MGC4655
NANOG	0.0181818	9962	SLC23A2
NANOG	0.0181818	868	CBLB
NANOG	0.0181818	9987	HNRPDL
NANOG	0.0181818	84450	ZNF512
NANOG	0.0181598	1396	CRIP1
NANOG	0.0181311	27067	STAU2
NANOG	0.0181159	196441	MGC23401
NANOG	0.0181159	55500	ETNK1
NANOG	0.0180995	51170	DHRS8
NANOG	0.0180879	79085	SLC25A23
NANOG	0.0180723	83941	BBP
NANOG	0.0180645	8793	TNFRSF10D
NANOG	0.0180645	27131	SNX5
NANOG	0.0180556	55529	DKFZp762O076
NANOG	0.0180505	253461	FLJ35036
NANOG	0.0180451	5634	PRPS2
NANOG	0.0180328	162333	FLJ35757
NANOG	0.018018	3538	IGLC2
NANOG	0.0180085	8459	TPST2
NANOG	0.0179856	64771	C6orf106
NANOG	0.0179574	51184	MGC14560
NANOG	0.0179487	255758	MGC33212
NANOG	0.0179487	84142	FLJ13614
NANOG	0.017931	57459	GATAD2B
NANOG	0.0178571	56164	STK31
NANOG	0.0178571	25849	DKFZP564O0823
NANOG	0.0178372	56993	TOMM22
NANOG	0.0178359	10555	AGPAT2
NANOG	0.0178359	10450	PPIE
NANOG	0.0178174	84708	LNX
NANOG	0.0177976	4580	MTX1
NANOG	0.0177891	25953	MR-1
NANOG	0.0177839	124245	LOC124245
NANOG	0.017758	25852	ARMC8
NANOG	0.017758	79701	FLJ22222
NANOG	0.0177515	1643	DDB2
NANOG	0.017744	130557	ZNF513
NANOG	0.0177384	58516	FAM60A
NANOG	0.0177134	7477	WNT7B
NANOG	0.0177112	84869	CBR4
NANOG	0.0176991	7536	SF1
NANOG	0.0176991	23255	KIAA0802
NANOG	0.0176887	81605	C9orf74
NANOG	0.0176871	7023	TFAP4
NANOG	0.0176796	9128	PRPF4
NANOG	0.0176768	10978	HEAB
NANOG	0.0176406	79816	TLE6
NANOG	0.017585	80314	EPC1
NANOG	0.0175644	51659	Pfs2
NANOG	0.0175439	4826	NNAT
NANOG	0.0175439	51031	C17orf25
NANOG	0.0175439	4735	40058
NANOG	0.0175182	114771	PGLYRP3
NANOG	0.0174603	54518	APBB1IP
NANOG	0.0174419	4159	MC3R
NANOG	0.0174165	54957	TXNL4B
NANOG	0.0174014	26249	KLHL3
NANOG	0.0174014	55249	YY1AP1
NANOG	0.0173913	4969	OGN
NANOG	0.0173913	79443	FYCO1
NANOG	0.0173812	797	CALCB
NANOG	0.0173812	91319	DERL3
NANOG	0.0173661	2702	GJA5
NANOG	0.0173647	912	CD1D
NANOG	0.0173611	1030	CDKN2B
NANOG	0.0173611	133383	MGC33648
NANOG	0.0173333	283650	MGC27165
NANOG	0.0172911	2781	GNAZ
NANOG	0.017284	7485	WRB
NANOG	0.0172745	53834	FGFRL1
NANOG	0.0172612	9518	GDF15
NANOG	0.0172414	187	AGTRL1
NANOG	0.0172414	358	AQP1
NANOG	0.0172414	10016	PDCD6
NANOG	0.0172414	55238	FLJ10815
NANOG	0.0172414	871	SERPINH1
NANOG	0.0172166	6291	SAA4
NANOG	0.0172117	81617	CAB39L
NANOG	0.0172018	10262	SF3B4
NANOG	0.0171504	51562	MBIP
NANOG	0.0171429	26284	ERAL1
NANOG	0.0171429	7431	VIM
NANOG	0.0171359	5412	UBL3
NANOG	0.0171359	9886	RHOBTB1
NANOG	0.0171306	8405	SPOP
NANOG	0.0171278	51343	FZR1
NANOG	0.0171038	51203	NUSAP1
NANOG	0.0170697	10218	ANGPTL7
NANOG	0.0170648	29781	384D8-2
NANOG	0.0170455	55165	C10orf3
NANOG	0.0170455	25803	SPDEF
NANOG	0.0170455	55750	MULK
NANOG	0.0170032	70	ACTC
NANOG	0.0169935	84720	PIGO
NANOG	0.0169935	887	CCKBR
NANOG	0.0169903	151647	FAM19A4
NANOG	0.0169713	10922	FASTK
NANOG	0.0169661	349565	NMNAT3
NANOG	0.0169492	7319	UBE2A
NANOG	0.01693	57092	PCNP
NANOG	0.0169109	65988	MGC2474
NANOG	0.0168955	3491	CYR61
NANOG	0.0168878	8567	MADD
NANOG	0.0168878	11000	SLC27A3
NANOG	0.0168729	3198	HOXA1
NANOG	0.0168067	4499	MT1K
NANOG	0.0167866	5650	KLK7
NANOG	0.0167464	144501	LOC144501
NANOG	0.016731	51105	PHF20L1
NANOG	0.0167224	26086	GPSM1
NANOG	0.0167095	159091	RP3-473B4.1
NANOG	0.0167038	7415	VCP
NANOG	0.0166865	51292	GMPR2
NANOG	0.0166865	93979	CPA5
NANOG	0.0166667	28977	MRPL42
NANOG	0.0166667	93145	OLFM2
NANOG	0.016632	3420	IDH3B
NANOG	0.016624	93107	KCNG4
NANOG	0.0165746	84876	FLJ14466
NANOG	0.016568	10965	ZAP128
NANOG	0.0165485	25966	C21orf25
NANOG	0.0164975	8724	SNX3
NANOG	0.0164975	23178	PASK
NANOG	0.01649	83448	DKFZP434G1415
NANOG	0.0164766	29968	PSAT1
NANOG	0.0164706	55095	FLJ10211
NANOG	0.0164706	220108	FLJ30707
NANOG	0.0164609	26099	DKFZp566C0424
NANOG	0.0164474	7134	TNNC1
NANOG	0.0164384	79727	LIN28
NANOG	0.0164349	5098	PCDHGC3
NANOG	0.0164159	115752	MGC4562
NANOG	0.0164159	2886	GRB7
NANOG	0.0163934	56616	DIABLO
NANOG	0.0163934	9764	KIAA0513
NANOG	0.0163934	7048	TGFBR2
NANOG	0.0163743	375444	FLJ32363
NANOG	0.0163743
NANOG	0.0163711	54815	GATAD2A
NANOG	0.0163522	301	ANXA1
NANOG	0.0163522	63939	C20orf177
NANOG	0.0163447	51398	PTD008
NANOG	0.0163432	84287	ZDHHC16
NANOG	0.0163221	10681	GNB5
NANOG	0.016317	286075	LOC286075
NANOG	0.0163043	58529	MYOZ1
NANOG	0.0162907	9533	POLR1C
NANOG	0.0162866	3356	HTR2A
NANOG	0.0162722	7045	TGFBI
NANOG	0.0162703	6500	SKP1A
NANOG	0.0162703	55224	ETNK2
NANOG	0.0162602	63943	FKBPL
NANOG	0.0162602	93323	NY-SAR-48
NANOG	0.0162602	1109	AKR1C4
NANOG	0.01625	9810	RNF40
NANOG	0.0162162	55632	KIAA1333
NANOG	0.0161943	8517	IKBKG
NANOG	0.0161893	64854	USP46
NANOG	0.016178	1687	DFNA5
NANOG	0.0161692	204219	LASS3
NANOG	0.0161692	4716	NDUFB10
NANOG	0.0161476	9551	ATP5J2
NANOG	0.016129	80777	CYB5-M
NANOG	0.016129	1848	DUSP6
NANOG	0.016109	201158	LOC201158
NANOG	0.016109	5531	PPP4C
NANOG	0.016109	86614	HSFY1
NANOG	0.016092	11152	WDR45
NANOG	0.0160692	7752	ZNF200
NANOG	0.01606	119504	C10orf104
NANOG	0.0160494	57590	WDFY1
NANOG	0.0160428	55924	LOC55924
NANOG	0.0160428	10769	PLK2
NANOG	0.0160296	5831	PYCR1
NANOG	0.016	8773	SNAP23
NANOG	0.0159787	6780	STAU
NANOG	0.0159705	23480	SEC61G
NANOG	0.0159705	25989	ULK3
NANOG	0.0159635	8816	WDR22
NANOG	0.0159635	1400	CRMP1
NANOG	0.0159635	2752	GLUL
NANOG	0.0159635	7532	YWHAG
NANOG	0.0159574	162394	MGC19764
NANOG	0.015949	90522	YIF1B
NANOG	0.015942	51684	SUFU
NANOG	0.0159363	10803	CCR9
NANOG	0.0159314	7384	UQCRC1
NANOG	0.0159151	79760	GEMIN7
NANOG	0.0159151	134265	FLJ36748
NANOG	0.015873	51608	C7orf20
NANOG	0.015873	285613	C5orf16
NANOG	0.0158537	166929	MGC26963
NANOG	0.0158537	57017	C16orf49
NANOG	0.0158151	132949	AASDH
NANOG	0.0158151	55652	FLJ20489
NANOG	0.0158103	93109	TMEM44
NANOG	0.0157895	1861	TOR1A
NANOG	0.0157658	2030	SLC29A1
NANOG	0.0157635	5880	RAC2
NANOG	0.0157593	79228	WDR58
NANOG	0.0157576	1690	COCH
NANOG	0.0157576	23658	LSM5
NANOG	0.015748	3769	KCNJ13
NANOG	0.0157303	64170	CARD9
NANOG	0.0157303	64968	MRPS6
NANOG	0.0157195	55194	FLJ10647
NANOG	0.0157143	79080	MGC2574
NANOG	0.0157127	30001	ERO1L
NANOG	0.0157068	138046	LOC138046
NANOG	0.0157005	284312	ZSCAN1
NANOG	0.0156863	1745	DLX1
NANOG	0.0156863	79165	LENG1
NANOG	0.0156775	30008	EFEMP2
NANOG	0.015625	117246	FTSJ3
NANOG	0.015625	153339	MGC23909
NANOG	0.0156076	822	CAPG
NANOG	0.0156047	84970	MGC15882
NANOG	0.0156047	8851	CDK5R1
NANOG	0.0155979	114792	KIAA1900
NANOG	0.0155875	113828	LOC113828
NANOG	0.0155875	57403	RAB22A
NANOG	0.0155763	63917	GALNT11
NANOG	0.0155763	10120	ACTR1B
NANOG	0.0155689	85453	TSPYL5
NANOG	0.0155502	25807	C22orf3
NANOG	0.015544	23061	KIAA0676
NANOG	0.0155383	9039	UBE1C
NANOG	0.0155317	6570	SLC18A1
NANOG	0.0155317	5073	PARN
NANOG	0.015528	3109	HLA-DMB
NANOG	0.0155239	9684	LRRC14
NANOG	0.0155131	8568	D21S2056E
NANOG	0.0154839	84823	LMNB2
NANOG	0.0154762	64858	DCLRE1B
NANOG	0.0154696	293	SLC25A6
NANOG	0.0154639	84337	ELOF1
NANOG	0.0154639	9939	RBM8A
NANOG	0.0154639	84417	ECRG4
NANOG	0.0154578	10362	HMG20B
NANOG	0.015456	57035	NPD014
NANOG	0.0154525	55249	YY1AP1
NANOG	0.0154394	51435	SCARA3
NANOG	0.0154083	64223	GBL
NANOG	0.0154083	3577	IL8RA
NANOG	0.0154062	84739	C21orf122
NANOG	0.0154028	29964	C6orf49
NANOG	0.0154028	8797	TNFRSF10A
NANOG	0.0154015	93973	ACTR8
NANOG	0.0153846	6155	RPL27
NANOG	0.0153631	55677	FLJ10006
NANOG	0.0153483	2161	F12
NANOG	0.0153453	115509	LOC115509
NANOG	0.0153453	4719	NDUFS1
NANOG	0.0153302	53827	FXYD5
NANOG	0.0153257	6715	SRD5A1
NANOG	0.0153173	55192	FLJ10634
NANOG	0.0153139	284427	MGC34725
NANOG	0.0152941	6472	SHMT2
NANOG	0.0152941	23550	PSD4
NANOG	0.0152866	53358	SHC3
NANOG	0.0152778	1802	DPH2L2
NANOG	0.0152761	151295	SLC23A3
NANOG	0.0152672	55220	FLJ10748
NANOG	0.0152566	112858	TP53RK
NANOG	0.0152478	23563	CHST5
NANOG	0.0152478	1725	DHPS
NANOG	0.0152478	84959	STS-1
NANOG	0.0152439	5498	PPOX
NANOG	0.0151934	59348	ZNF350
NANOG	0.0151934	147746	HIPK4
NANOG	0.0151869	64853	FLJ12806
NANOG	0.0151707	8733	GPAA1
NANOG	0.0151707	1315	COPB
NANOG	0.0151679	8336	HIST1H2AM
NANOG	0.0151515	58491	ZNF71
NANOG	0.0151515	10981	RAB32
NANOG	0.0151515	2783	GNB2
NANOG	0.0151515	6318	SERPINB4
NANOG	0.0151515	93377	TMEM10
NANOG	0.0151339	6341	SCO1
NANOG	0.0151324	26269	FBXO8
NANOG	0.0151286	9020	MAP3K14
NANOG	0.0151261	2553	GABPB2
NANOG	0.0151133	79054	TRPM8
NANOG	0.0150987	55052	MRPL20
NANOG	0.0150892	684	BST2
NANOG	0.0150892	892	CCNC
NANOG	0.0150754	51255	LOC51255
NANOG	0.01507	3300	DNAJB2
NANOG	0.0150685	10691	GMEB1
NANOG	0.0150602	84964	MGC15677
NANOG	0.0150602	79173	MGC11271
NANOG	0.0150565	6128	RPL6
NANOG	0.0150479	54581	SCAND2
NANOG	0.0150463	6511	SLC1A6
NANOG	0.0150376	153743	PPP1R2P3
NANOG	0.0150376	84171	LOXL4
NANOG	0.0150289	89932	PAPLN
NANOG	0.0150115	8531	CSDA
NANOG	0.0149864	83641	C10orf45
NANOG	0.0149813	148046	C19orf23
NANOG	0.0149813	4155	MBP
NANOG	0.0149733	11098	PRSS23
NANOG	0.0149626	6733	SRPK2
NANOG	0.0149626	344	APOC2
NANOG	0.0149597	55012	C14orf10
NANOG	0.0149457	9529	BAG5
NANOG	0.014944
NANOG	0.0149425	85009	MGC16025
NANOG	0.0149425	81502	HM13
NANOG	0.0149254	3487	IGFBP4
NANOG	0.0149254	9343	U5-116KD
NANOG	0.0149254	5641	LGMN
NANOG	0.0149254	51364	ZMYND10
NANOG	0.0149095	8644	AKR1C3
NANOG	0.0149083	7090	TLE3
NANOG	0.0148912	84058	WDR54
NANOG	0.0148883	79612	NARG1L
NANOG	0.014862	196472	MGC39520
NANOG	0.0148571	83447	SLC25A31
NANOG	0.0148515	222698	C6orf194
NANOG	0.0148448	27254	PIPPIN
NANOG	0.0148148	3628	INPP1
NANOG	0.0148148	11100	HNRPUL1
NANOG	0.0148048	157638	NSE2
NANOG	0.0147965	89870	TRIM15
NANOG	0.0147895	4814	NINJ1
NANOG	0.0147874	6811	STX5A
NANOG	0.0147783	129642	OACT2
NANOG	0.0147727	54585	LZTFL1
NANOG	0.0147601	6273	S100A2
NANOG	0.014756	84790	TUBA6
NANOG	0.0147392	152137	C3orf6
NANOG	0.0147392	93100	PP3856
NANOG	0.0147239	10263	CDK2AP2
NANOG	0.0147225	6376	CX3CL1
NANOG	0.0147225	84837	C14orf128
NANOG	0.0147059	26505	CNNM3
NANOG	0.0147059	7369	UMOD
NANOG	0.0146879	27005	USP21
NANOG	0.0146843	115560	ZNF501
NANOG	0.0146667	3297	HSF1
NANOG	0.0146628	640	BLK
NANOG	0.014652	267004	PGBD3
NANOG	0.014652	116362	RBP7
NANOG	0.0146396	6206	RPS12
NANOG	0.0146277	1621	DBH
NANOG	0.0146232	58527	C6orf115
NANOG	0.0146199	10316	NMUR1
NANOG	0.0146163	51185	CRBN
NANOG	0.0145985	3050	HBZ
NANOG	0.014574	25847	ANAPC13
NANOG	0.014574	4707	NDUFB1
NANOG	0.0145631	360132	FKBP9L
NANOG	0.0145631	2313	FLI1
NANOG	0.0145631	152185	LOC152185
NANOG	0.0145455	10270	AKAP8
NANOG	0.0145455	81889	FAHD1
NANOG	0.0145414	51313	DKFZp434L142
NANOG	0.0144928	84340	GFM2
NANOG	0.0144928	11163	NUDT4
NANOG	0.0144928	79175	ZNF343
NANOG	0.0144753	50512	PODXL2
NANOG	0.0144753	54361	WNT4
NANOG	0.0144404	27242	TNFRSF21
NANOG	0.0144357	63979	FIGNL1
NANOG	0.0144231	80817	KIAA1712
NANOG	0.0144231	79739	FLJ23033
NANOG	0.0144168	55722	Cep72
NANOG	0.0144033	7704	ZBTB16
NANOG	0.0143979	3184	HNRPD
NANOG	0.0143885	55577	NAGK
NANOG	0.0143805	4723	NDUFV1
NANOG	0.0143603	7857	SCG2
NANOG	0.0143603	84984	MGC14126
NANOG	0.0143541	84769	FKSG24
NANOG	0.0143443	6606	SMN1
NANOG	0.0143043	22979	KIAA0953
NANOG	0.0143027	6001	RGS10
NANOG	0.0143027	81624	DIAPH3
NANOG	0.0142857	23212	RRS1
NANOG	0.0142857	51399	TRAPPC4
NANOG	0.0142857	50854	C6orf48
NANOG	0.0142687	7347	UCHL3
NANOG	0.0142518	1915	EEF1A1
NANOG	0.0142349	6382	SDC1
NANOG	0.0142276	1160	CKMT2
NANOG	0.0142012	9369	NRXN3
NANOG	0.0141956	51699	VPS29
NANOG	0.0141844	51319	RSRC1
NANOG	0.0141677	378	ARF4
NANOG	0.0141612	85015	USP45
NANOG	0.0141593	55615
NANOG	0.0141557	113177	C19orf36
NANOG	0.0141509	2879	GPX4
NANOG	0.0141443	404672	GTF2H5
NANOG	0.0141388	114897	C1QTNF1
NANOG	0.0141176	10947	AP3M2
NANOG	0.0141151	63893	E2-230K
NANOG	0.0141151	389336	MGC23985
NANOG	0.0140845	6729	SRP54
NANOG	0.0140845	5709	PSMD3
NANOG	0.0140845	3958	LGALS3
NANOG	0.0140845	79042	TSEN34
NANOG	0.0140845	10294	DNAJA2
NANOG	0.0140704	5868	RAB5A
NANOG	0.0140693	29956	LASS2
NANOG	0.014068	3590	IL11RA
NANOG	0.0140485	2202	EFEMP1
NANOG	0.0140449	79819	FLJ23129
NANOG	0.0140421	55245	C20orf44
NANOG	0.0140421	51228	GLTP
NANOG	0.0140306	51187	C15orf15
NANOG	0.0140127	23028	AOF2
NANOG	0.0140127	30818	CSEN
NANOG	0.0140086	9783	RIMS3
NANOG	0.0140023	9184	BUB3
NANOG	0.0140023	64393	WIG1
NANOG	0.013986	9467	SH3BP5
NANOG	0.013986	84864	MINA
NANOG	0.0139665	5333	PLCD1
NANOG	0.0139417	4704	NDUFA9
NANOG	0.0139373	246184	CDC26
NANOG	0.0139064	8448	DOC2A
NANOG	0.0138889	9861	p44S10
NANOG	0.0138889	91603	CCDC16
NANOG	0.0138889	730	C7
NANOG	0.0138728	81631	MAP1LC3B
NANOG	0.0138675	84690	NYD-SP20
NANOG	0.0138675	1936	EEF1D
NANOG	0.0138593	4968	OGG1
NANOG	0.0138568	150590	C2orf15
NANOG	0.0138539	3726	JUNB
NANOG	0.0138539	51302	CYP39A1
NANOG	0.0138462	283078	C10orf48
NANOG	0.0138298	64866	CDCP1
NANOG	0.0138249	126306	FLJ32416
NANOG	0.0138249	51493	HSPC117
NANOG	0.013809	29915	HCFC2
NANOG	0.013809	8659	ALDH4A1
NANOG	0.0137858	8034	SLC25A16
NANOG	0.0137845	85007	MGC15875
NANOG	0.0137773	26279	PLA2G2D
NANOG	0.0137615	59286	UBL5
NANOG	0.0137525	11094	C9orf7
NANOG	0.0137525	7078	TIMP3
NANOG	0.01375	55002	C13orf11
NANOG	0.01375	54677	CROT
NANOG	0.0137457	6540	SLC6A13
NANOG	0.0137457	8841	HDAC3
NANOG	0.013739	6759	SSX4
NANOG	0.0137276	8877	SPHK1
NANOG	0.0137157	161582	DYX1C1
NANOG	0.0137143	81542	TXNDC
NANOG	0.0137143	7316	UBC
NANOG	0.0137143	10856	RUVBL2
NANOG	0.0136986	58498	MYL7
NANOG	0.0136816	55785	FGD6
NANOG	0.0136816	6944	TCFL1
NANOG	0.0136799	9455	HOMER2
NANOG	0.0136646	2776	GNAQ
NANOG	0.0136519	27430	MAT2B
NANOG	0.0136519	7086	TKT
NANOG	0.0136519	389677	LOC389677
NANOG	0.0136452	23623	RUSC1
NANOG	0.0136209	54707	FLJ10349
NANOG	0.0136139	313	AOAH
NANOG	0.0136054	1482	NKX2-5
NANOG	0.0135983	201931	FLJ38482
NANOG	0.013597	5624	PROC
NANOG	0.013597	10171	RCL1
NANOG	0.0135635	7737	RNF113A
NANOG	0.013544	55658	RNF126
NANOG	0.013544	55244	FLJ10847
NANOG	0.0135318	79594	FLJ12875
NANOG	0.0135318	7464	CORO2A
NANOG	0.0135287	9948	WDR1
NANOG	0.0135287	9204	ZNF258
NANOG	0.0135135	10152	ABI2
NANOG	0.0135135	81572	PDRG1
NANOG	0.0135135	3142	HLX1
NANOG	0.0134969	51490	C9orf114
NANOG	0.0134969	6814	STXBP3
[truncated: 2,585 more rows]

## Sheet: SOX2
Supplementary Table S1
SOX2 interacting partners from BiFC
	SOX2	Gene_id
NAV1	3.0025	89796
TEX27	1.24153	60685
CRTAC1	0.866935	55118
CSDA	0.744973	8531
CD74	0.711433	972
MGRN1	0.653409	23295
FLJ13639	0.641386	79758
RANBP9	0.602477	10048
PPP1R12B	0.508602	4660
SIRT5	0.444444	23408
UBE1L	0.436066	7318
DST	0.432361	667
NUDT11	0.4288	55190
IGLL1	0.406093	3543
HIST2H2BE	0.382061	8349
HMOX1	0.37951	3162
HSU79274	0.3674	29902
SCEL	0.36541	8796
CLEC4D	0.340395	338339
UBD	0.301066	10537
GPC4	0.293508	2239
GNB2L1	0.275259	10399
GABRA2	0.256448	2555
C9orf9	0.253003	11092
GYG	0.240648	2992
ITIH5	0.235115	80760
RPL36AL	0.231925	6166
MGC27434	0.230386	137196
TMEM19	0.230281	55266
PITRM1	0.22603	10531
GALNTL2	0.205908	117248
KLHL18	0.205357	23276
MGC48628	0.200258	401145
IL6	0.199005	3569
MGC5391	0.197357	84826
EIF3S6	0.192048	3646
ZFP95	0.189913	23660
TXNDC3	0.180952	51314
UXT	0.177002	8409
MKL2	0.17532	57496
LOC127540	0.172549	127540
SCYL1	0.171206	57410
MGC48637	0.164731	285622
MGC87631	0.164224	339184
EIF4EBP3	0.161919	8637
FLJ10618	0.16151	55186
ZBTB5	0.161379	9925
SF3B2	0.154605	10992
ST6GALNAC1	0.152669	55808
C20orf12	0.152335	55184
ZPBP	0.150982	11055
RAMP3	0.145536	10268
ZNF345	0.140807	25850
GTF2H5	0.139008	404672
SELT	0.137563	51714
NIT1	0.135109	4817
LUM	0.132468	4060
MYCL1	0.131707	4610
SLURP1	0.131165	57152
PUSL1	0.129854	126789
SRrp35	0.12963	135295
AGO61	0.129155	84892
HCLS1	0.128977	3059
FLJ20485	0.127675	54517
EIF3S6IP	0.127441	51386
CMKOR1	0.126307	57007
DTNB	0.12471	1838
RAB6B	0.122995	51560
FLJ11200	0.122345	55325
ZNF85	0.121842	7639
BCL2L1	0.121412	598
PTK2	0.118721	5747
NXPH3	0.117428	11248
RPL13A	0.117327	23521
HEBP2	0.117244	23593
COMMD1	0.116759	150684
ZDHHC4	0.115687	55146
FUS	0.11553	2521
C6orf182	0.11337	285753
PGK2	0.113003	5232
GATM	0.111042	2628
INS	0.109561	3630
TMED6	0.109319	146456
CRIP2	0.108466	1397
C14orf2	0.107143	9556
DCN	0.106821	1634
CD40	0.103321	958
NUPL1	0.102863	9818
ZNF524	0.102063	147807
FLJ32915	0.101368	219844
FLJ32130	0.101254	146540
FLJ22555	0.100254	79568
PDE4DIP	0.0990991	9659
CST9L	0.0990629	128821
CXCR3	0.0984556	2833
HOXA9	0.0984252	3205
NEK11	0.0969861	79858
PHYHIPL	0.0959774	84457
PRKAR2A	0.0942164	5576
DKFZp547I048	0.0936408	127254
DUSP7	0.0928516	1849
ZNF169	0.0926352	169841
ARF4	0.0912516	378
HDHD4	0.0911409	140838
DKFZP566M114	0.0909303	84068
MGC87315	0.0907029	441250
EFNB2	0.0904302	1948
LOC541471	0.089751	541471
TCAP	0.0888618	8557
ALG8	0.0880713	79053
KRT6L	0.0880472	338785
FBXO7	0.0873521	25793
CTCF	0.0871404	10664
CTSO	0.0869565	1519
DMC1	0.0863158	11144
UBE2S	0.086246	27338
FLJ20701	0.0857897	55022
MGC20255	0.0848806	90324
GALT	0.0836415	2592
DDX6	0.0834132	1656
FTL	0.0821147	2512
KRTAP5-9	0.0817918	3846
VIM	0.0807882	7431
UBOX5	0.0794508	22888
SEMA4G	0.0786604	57715
HLA-DMA	0.078478	3108
SLC7A7	0.0777745	9056
ASTN2	0.0775781	23245
PCGF1	0.0774648	84759
BDH	0.0765172	622
CLCNKB	0.0755619	1188
ATM	0.0750255	472
KLF6	0.0748211	1316
DYRK2	0.0739958	8445
KIAA0980	0.0737123	22981
MR1	0.073489	3140
SLD5	0.0732845	84296
LARP	0.0732685	23367
TGM1	0.0732601	7051
DDX43	0.0731364	55510
ZNF502	0.0730397	91392
AP3M2	0.0727763	10947
PWWP2	0.071885	170394
IDH3A	0.0718006	3419
ZNF306	0.0708661	80317
CDKN2D	0.0708242	1032
RNF133	0.0706127	168433
HNRPA1	0.0705645	3178
DKK3	0.0705532	27122
C19orf36	0.0699659	113177
AZGP1	0.0694746	563
FDXR	0.069222	2232
MGC35338	0.0686654	130619
RINT-1	0.0683845	60561
SE57-1	0.0677966	80323
GBP5	0.0677493	115362
DPM1	0.0674752	8813
C9orf64	0.0665869	84267
ZNF200	0.0662109	7752
RNF36	0.0661376	140691
KIAA0792	0.0656402	9725
RPP14	0.0650118	11102
LAPTM4A	0.064834	9741
TTMP	0.0638767	79669
CALM1	0.063447	801
PRSS11	0.0618142	5654
GOLGA4	0.0616038	2803
ASB2	0.0614525	51676
PMF1	0.0608939	11243
C7orf27	0.0608592	221927
ANXA5	0.0604883	308
ACADS	0.0599647	35
MEF2D	0.0599115	4209
GAD1	0.059465	2571
PSMA8	0.0594059	143471
FLJ22353	0.059126	79639
KIR3DL1	0.0588703	3811
FLJ21415	0.0588691	79794
MGC13379	0.0587711	51259
SPINLW1	0.0585845	57119
TNNI1	0.0580913	7135
MYNN	0.0575	55892
EIF5A2	0.0572331	56648
PPA2	0.0567433	27068
STARD3NL	0.056338	83930
CKB	0.0550711	1152
RNUXA	0.0546022	51808
PRDM4	0.0545455	11108
ATP10D	0.0543282	57205
MGC4504	0.0538765	79094
HIST1H3A	0.053851	8350
CNNM3	0.0537634	26505
MGC34796	0.0537383	414927
MTHFS	0.0534852	10588
MGC52282	0.0534351	124221
MGC4618	0.0533563	84286
MGC12981	0.0533537	84317
GREM1	0.0533333	26585
LRRIQ1	0.0519138	84125
GABRB1	0.051511	2560
DRG1	0.0507177	4733
CXorf17	0.050698	54954
FLJ22490	0.0503202	79848
NUP35	0.0492958	129401
EWSR1	0.0488776	2130
FKBP7	0.0481253	51661
NTSR2	0.0480181	23620
EIF4B	0.0478972	1975
NR2C2	0.0477371	7182
PSMD3	0.0476362	5709
COPZ1	0.047619	22818
RPS14	0.0470058	6208
MGC40499	0.0469278	245812
ZNF679	0.0468019	168417
UBE2T	0.0466884	29089
GMPPB	0.0461997	29925
RDX	0.046115	5962
NIPA2	0.0454046	81614
MTRF1	0.0453988	9617
SCRG1	0.0449438	11341
PPAN	0.0445104	56342
TRH	0.044405	7200
TFPI	0.044374	7035
GTPBP3	0.044337	84705
MGC90512	0.0440771	121642
VTI1A	0.044	143187
C6orf123	0.0439283	26238
NDUFV2	0.0437416	4729
BBOX1	0.0436808	8424
NIPBL	0.0436453	25836
TNP1	0.0433855	7141
FN3KRP	0.0430638	79672
FLJ38725	0.0427866	144811
SLN	0.0425913	6588
TJP2	0.0425894	9414
ORMDL1	0.0425743	94101
COX11	0.0425164	1353
GOSR2	0.0423163	9570
RNF185	0.041863	91445
ZCCHC9	0.0418251	84240
CXCL10	0.0417986	3627
RDH11	0.0416667	51109
UCK1	0.041632	83549
EFCBP2	0.0413691	54550
YPEL1	0.0412621	29799
ARFIP2	0.0411765	23647
OVOS2	0.0411211	144203
ADRBK2	0.0410095	157
FLJ20850	0.0409408	55049
EEF1E1	0.0407725	9521
SAMD3	0.0404984	154075
GAL	0.0404843	51083
PPP2R1A	0.0401674	5518
CXCL3	0.0400302	2921
TEKT3	0.0399334	64518
NKIRAS1	0.0392943	28512
CYP3A7	0.039047	1551
ST3GAL2	0.0389105	6483
CBX5	0.0387177	23468
MTHFR	0.0387115	4524
C15orf15	0.0386698	51187
MTUS1	0.0386158	57509
NPM1	0.03861	4869
VIL2	0.0385996	7430
MGC4238	0.0385965	84292
CDKN1A	0.0385117	1026
MRPL21	0.0384615	219927
SPANXC	0.0381184	64663
MRP63	0.038105	78988
C6orf152	0.0380179	167691
EXOSC10	0.0377562	5394
SHD	0.0376024	56961
PSMC1	0.0374714	5700
ZNF488	0.0374444	118738
GPRC5D	0.0373626	55507
B4GALT3	0.0373224	8703
MAGEA8	0.0372425	4107
MGC2560	0.0371429	83640
NDUFB1	0.0367454	4707
PDLIM4	0.0366345	8572
GNG5	0.0363289	2787
MGC16943	0.0361613	112479
ARL10C	0.0361596	55207
CALM2	0.0361446	805
SNRPB	0.035343	6628
DHX30	0.0351673	22907
RND3	0.0346643	390
RPL32	0.0345633	6161
CXCL11	0.0345331	6373
NUDT6	0.0345317	11162
MGC34821	0.0344828	283238
MBD5	0.0343066	55777
C20orf111	0.0338785	51526
SRPK2	0.0337079	6733
SV2B	0.0330366	9899
ARP3BETA	0.0329337	57180
LOC220869	0.0325048	220869
ETV5	0.032491	2119
DYRK3	0.0324544	8444
ARL6IP6	0.0323974	151188
PRAME	0.0322823	23532
ALKBH	0.0322384	8846
LOC255330	0.0321101	255330
AQP3	0.0317866	360
STAR	0.0317712	6770
SOAT1	0.0317201	6646
HOXB6	0.0315789	3216
CASP9	0.03157	842
C10orf61	0.031477	26123
MGC10993	0.0313885	80775
ZFP276	0.0313589	92822
KIAA0859	0.0313522	51603
MAX	0.031348	4149
HTATIP2	0.0313316	10553
EML1	0.0313305	2009
RCV1	0.0313125	5957
KM-HN-1	0.031068	256309
LOC284912	0.0308924	284912
SELPLG	0.0308789	6404
RHEBL1	0.0306993	121268
HSFY1	0.0305455	86614
FLJ23129	0.0305344	79819
LYPLA3	0.0303983	23659
REG1B	0.0303951	5968
NUDT10	0.0303688	170685
PPAP2C	0.030303	8612
ABHD2	0.0302267	11057
FLJ23091	0.0301114	79971
SLC22A2	0.0300429	6582
SLC38A1	0.0299378	81539
EIF2C2	0.0298507	27161
SLC17A5	0.0298283	26503
CYB5	0.0297824	1528
GIMAP2	0.0297398	26157
FLJ21019	0.0296443	79990
HMGN3	0.0295455	9324
TMEFF1	0.0295455	8577
C14orf130	0.0294785	55148
ALS2CR15	0.0291545	130026
RTN2	0.0288462	6253
PYCR1	0.0288372	5831
LOC284123	0.0287787	284123
FLJ23554	0.0285919	79864
TNFSF12	0.0285569	8742
NFS1	0.0285103	9054
TOR1B	0.028492	27348
KCNAB1	0.0284238	7881
SF3A1	0.0284225	10291
FHL5	0.0282258	9457
ATF3	0.028169	467
CHCHD5	0.0281106	84269
CHPPR	0.0280769	9650
NPC2	0.0280654	10577
CLDN4	0.0280599	1364
RTKN	0.0279851	6242
EPHA4	0.0278075	2043
LOC401466	0.0277909	401466
C14orf125	0.0276817	25938
MGC14798	0.0276639	89978
RAI1	0.0273679	10743
CXX1	0.027339	8933
TIMM17A	0.0273292	10440
PCOLCE2	0.0273277	26577
RAC2	0.0272181	5880
MGC13102	0.0272128	84283
USP45	0.0271903	85015
ZNF496	0.0271739	84838
PLLP	0.0268386	51090
CYFIP2	0.0268259	26999
SLC35B2	0.0265252	347734
POLR3E	0.0264811	55718
CTSK	0.0264766	1513
GPR83	0.0264085	10888
MRPL38	0.0264059	64978
ACAD9	0.0263374	28976
TPSB2	0.0262588	64499
TIMD4	0.026253	91937
CYP4V2	0.0260337	285440
LOC493856	0.0259679	493856
FLJ20487	0.025788	54949
CCL21	0.0257634	6366
C10orf137	0.0256648	26098
IRF4	0.025641	3662
FARSLB	0.025641	10056
CCKBR	0.0251256	887
OPHN1	0.0251204	4983
GATA1	0.0250965	2623
OMG	0.0250842	4974
RAB23	0.0250696	51715
KLHL1	0.025019	57626
SPN	0.025	6693
SULF2	0.025	55959
MGC12538	0.0249584	84832
TINF2	0.0249433	26277
ABCF2	0.0249328	10061
CKS1B	0.0246871	1163
PIPOX	0.0246377	51268
PARP1	0.0246255	142
BOP1	0.0245803	23246
CPA5	0.0244716	93979
PCTK1	0.0242424	5127
F2R	0.0242061	2149
THNSL1	0.024177	79896
RHOBTB1	0.0241306	9886
C9orf23	0.02407	138716
FLJ32332	0.0239726	132160
UBE2C	0.0239163	11065
PAPSS2	0.0238941	9060
ZNRF1	0.0237998	84937
CPZ	0.0236664	8532
SIPA1L2	0.0236593	57568
ELF5	0.0235935	2001
C13orf7	0.0235798	79596
DSTN	0.02331	11034
IL13RA1	0.0232868	3597
EP400	0.0232158	57634
DRG2	0.0231809	1819
RHOF	0.0230857	54509
SNCG	0.0230769	6623
SKIV2L	0.0230655	6499
GABARAPL2	0.0228988	11345
C14orf151	0.0228137	84800
C2orf24	0.0227158	27013
MGC34799	0.0226244	284359
FLJ36748	0.0225035	134265
SURF2	0.0224215	6835
ABHD14A	0.0224215	25864
EPDR1	0.0223953	54749
ERAF	0.0223803	51327
DGCR2	0.0223714	9993
CLDN12	0.0223152	9069
TSPAN17	0.0222021	26262
C10orf47	0.0220674	254427
MYADM	0.0220393	91663
LHX4	0.0220339	89884
EIF5	0.0220299	1983
GLT8D2	0.022	83468
RPS6KB1	0.0219877	6198
STAU2	0.0219619	27067
KCNN3	0.0219561	3782
NMUR1	0.0219298	10316
DCTN1	0.0219203	1639
OLFML3	0.0219178	56944
BIRC2	0.021875	329
DNAJB5	0.0218723	25822
MGC40179	0.0218496	115795
STRA13	0.0218152	201254
X102	0.0216963	63969
TLE1	0.0215947	7088
LOC128153	0.021544	128153
COX6B1	0.0215413	1340
KCTD5	0.0215385	54442
FAM13C1	0.0214425	220965
TAF12	0.021412	6883
TLR2	0.0213592	7097
HSPA4	0.0213354	3308
CDKN2C	0.0212639	1031
SLC23A3	0.0212569	151295
LOC56902	0.0212483	56902
MINA	0.0212371	84864
EMP3	0.0212336	2014
EAP30	0.0212276	11267
FLJ20699	0.0211897	55020
ZRF1	0.0211443	27000
WHSC2	0.0210756	7469
LSS	0.0210598	4047
MGC72075	0.0209854	340277
SULT1A3	0.0208711	6818
C10orf10	0.0208333	11067
HM13	0.0208024	81502
KCNE3	0.0207488	10008
ABT1	0.0207469	29777
ERO1L	0.0206859	30001
PS1D	0.0205279	51538
LRP16	0.0205237	28992
NIFIE14	0.0204678	10430
PVALB	0.0203583	5816
DAZAP1	0.0203488	26528
LOC133619	0.0203046	133619
PPP1CB	0.0202788	5500
SB145	0.0202475	388695
SFRS11	0.0202312	9295
GYS1	0.020202	2997
NEIL1	0.0201923	79661
PSD2	0.0201809	84249
PSARL	0.0201794	55486
WHSC1L1	0.0201342	54904
TERF1	0.0200852	7013
UQCRC1	0.0200057	7384
GOLPH2	0.02	51280
SPATA8	0.0199929	145946
MLLT10	0.019943	8028
ZNF580	0.019943	51157
TCOF1	0.0199221	6949
JPH3	0.0198648	57338
KIAA0408	0.019802	9729
HEMK1	0.0197515	51409
FLJ10726	0.0197513	55216
NOV	0.0195946	4856
C10orf119	0.0195382	79892
RIC8	0.0195209	60626
RASA1	0.0194528	5921
GRP	0.0194489	2922
KCNJ15	0.0194353	3772
FLJ30655	0.0193798	132320
UBE2R2	0.01935	54926
DKFZp727G131	0.0193165	221786
NUP50	0.019305	10762
TSEN2	0.0192593	80746
SULT1E1	0.0192405	6783
SPIRE1	0.0191233	56907
C10orf77	0.0190532	79847
H3F3B	0.0190287	3021
FLJ12681	0.0189753	64788
NEIL2	0.0188972	252969
PLK3	0.0188679	1263
PPT2	0.0188679	9374
C10orf49	0.018798	221044
IL26	0.0187793	55801
NARF	0.0187635	26502
ANKRD10	0.0186813	55608
TRIP4	0.0186047	9325
GPR17	0.0184971	2840
APH1A	0.0184697	51107
TSSC4	0.0184544	10078
MGC70924	0.0184275	284338
KHDRBS1	0.0183824	10657
PSTPIP2	0.0183824	9050
ARRDC3	0.0183007	57561
C20orf44	0.0182946	55245
MCSP	0.0182482	4184
KIAA0251	0.018244	23042
EIF2S2	0.0182421	8894
FLJ20291	0.0182119	54883
NAPB	0.0181951	63908
TRIM9	0.0181632	114088
KCNMA1	0.0181452	3778
CCDC5	0.0180723	115106
ITGB5	0.0180668	3693
PAXIP1	0.0180234	22976
BAMBI	0.0179558	25805
SPAG8	0.0178845	26206
MTMR12	0.0178069	54545
NDUFB8	0.0177839	4714
FLNA	0.0177596	2316
IMAGE3451454	0.017736	116841
RNF170	0.01772	81790
ZMAT1	0.0177118	84460
HBLD1	0.0176991	122961
TIMP2	0.0176864	7077
SIAH1	0.0176289	6477
LRRN3	0.0174927	54674
SLC25A20	0.0174825	788
CPLX1	0.0174165	10815
ENAH	0.0174095	55740
ESM1	0.017341	11082
RNF31	0.0172414	55072
RPLP1	0.0171635	6176
AASDHPPT	0.0171149	60496
RNF139	0.017094	11236
TUSC4	0.0170455	10641
PLD1	0.017038	5337
RFC5	0.0170316	5985
TMEM10	0.0170316	93377
HLA-DRB4	0.0170055	3126
COL23A1	0.0169492	91522
AP2M1	0.0169326	1173
SLU7	0.0169109	10569
HPRP8BP	0.0167785	9410
PPP1CA	0.0167785	5499
LILRA3	0.0166852	11026
APOA1	0.0166667	335
RPS16	0.0166113	6217
THRA	0.0165826	7067
CPNE5	0.0165593	57699
EXOSC8	0.0165153	11340
FOXA3	0.0165094	3171
FPRL2	0.0165094	2359
CKLFSF8	0.0165008	152189
ZNF545	0.0164237	284406
C7orf34	0.0164223	135927
NR1D2	0.0164204	9975
LOC129530	0.0163043	129530
ZNF184	0.0162791	7738
USP6	0.0162413	9098
F2	0.0162122	2147
FGFR1	0.0161972	2260
HYAL1	0.0161725	3373
CD164	0.0161194	8763
CHMP5	0.0161031	51510
EPB41L1	0.0160772	2036
FLJ14936	0.0160485	84950
PDIA5	0.0160381	10954
LSM1	0.0160272	27257
FLJ32642	0.0160256	137492
TRAM1	0.016	23471
FLJ31795	0.016	124808
E2F2	0.0159716	1870
CXorf20	0.0159681	139105
HSPCA	0.0159652	3320
EIF3S2	0.0159574	8668
RGMA	0.0159497	56963
PDILT	0.0158878	204474
ELAVL4	0.0158451	1996
SERPINB8	0.0157791	5271
FBXO38	0.0157713	81545
DDX52	0.0156379	11056
SLC22A15	0.0155403	55356
FLJ10458	0.0155396	54475
CHCHD3	0.0155268	54927
MGC10433	0.0155172	79171
RBM23	0.0155172	55147
MGC42718	0.0152648	147719
FNDC4	0.0152119	64838
C16orf44	0.0151789	79786
RPGRIP1	0.0151585	57096
PYHIN1	0.0150862	149628
KRTHB1	0.0150659	3887
HOXC10	0.0150376	3226
CTSH	0.0149477	1512
ENC2	0.0149254	64410
TNFAIP8	0.0148927	25816
ZNF394	0.0148649	84124
XAGE3	0.0148084	170626
FABP3	0.014786	2170
IL1R2	0.0147783	7850
C17orf32	0.0147725	147007
ZFYVE19	0.0147656	84936
KIAA1272	0.0147149	57186
HHLA3	0.0146915	11147
IPO4	0.0146879	79711
CDC5L	0.0146832	988
MRPL28	0.0146246	10573
DERL2	0.0146082	51009
MGC2574	0.0145817	79080
MS4A6E	0.0145631	245802
DPPA2	0.0145599	151871
ITM2C	0.0145358	81618
TTC4	0.0144438	7268
SLC30A4	0.0143416	7782
CSTF2	0.0143167	1478
PARN	0.0142857	5073
CDC42EP4	0.0142232	23580
SLC12A4	0.0141593	6560
BAX	0.0141443	581
STOML3	0.0141343	161003
LETM1	0.0141044	3954
CD34	0.0140935	947
EDG6	0.0140845	8698
C20orf67	0.0140665	63935
XCL1	0.0140418	6375
LRRN1	0.0139268	57633
XRCC4	0.013834	7518
TTID	0.0138249	9499
MGC18216	0.013809	145815
TTLL3	0.0138081	26140
AIPL1	0.0138075	23746
POLG2	0.0138067	11232
ANP32B	0.0137994	10541
FSTL1	0.0137741	11167
NXPH4	0.0136674	11247
SERPINI2	0.0136452	5276
C10orf53	0.0136423	282966
PBEF1	0.0136095	10135
SLC37A3	0.0135635	84255
MGC15875	0.0135533	85007
FLOT1	0.0135501	10211
PRSS22	0.0135397	64063
PLS3	0.0135183	5358
DNAJB9	0.0134831	4189
SLC35A4	0.0134715	113829
ZNF193	0.0134671	7746
MGC34713	0.0134409	285600
C14orf147	0.0133761	171546
OTUB2	0.0133333	78990
ACYP1	0.0133333	97
PTMS	0.0133197	5763
FAM57A	0.0133188	79850
RBM19	0.0133049	9904
PTAFR	0.013292	5724
MYH7B	0.013289	57644
FLJ31978	0.0132867	144423
SCRL	0.0132798	126123
KIAA1102	0.0132649	22998
CAPZA2	0.0132613	830
SDHD	0.0132389	6392
BNIP2	0.0132312	663
MGC23401	0.0131629	196441
CPSF1	0.013089	29894
THOP1	0.0130861	7064
SLC6A16	0.0130719	28968
SMPDL3A	0.0130506	10924
ACCN4	0.012987	55515
FLJ22578	0.0129822	79922
GRIA2	0.0129646	2891
HMBS	0.0128913	3145
FLJ14834	0.0128866	84935
FLJ12270	0.012854	79726
MAPK14	0.0128535	1432
WBSCR1	0.0127576	7458
SERPINC1	0.0127273	462
MAD2L1BP	0.012664	9587
MGAT5B	0.0126582	146664
VPS24	0.0126582	51652
MGC14560	0.0126434	51184
WDR10	0.0126404	55764
C9orf65	0.0126397	158471
FLJ90165	0.01263	124975
RPS6KL1	0.0126002	83694
ZNF576	0.0125654	79177
LOC339047	0.012513	339047
SBDS	0.0125	51119
PTP4A3	0.0125	11156
ZNF271	0.0124629	10778
POLR3F	0.0124352	10621
BLNK	0.0124069	29760
IL1A	0.0123928	3552
UBADC1	0.0123584	10422
RPIA	0.0123457	22934
QPCTL	0.0123381	54814
LOC147965	0.012246	147965
DEDD2	0.0122066	162989
GPR175	0.0121413	131601
LGALS8	0.0121065	3964
ABCG4	0.0120968	64137
LOC119710	0.0120482	119710
CSTF3	0.0120482	1479
NAP1L3	0.0120337	4675
MGC42951	0.0119522	414926
UBR2	0.0117925	23304
MDS032	0.0117603	55850
NEK3	0.0117371	4752
ELA3A	0.0117361	10136
CSNK1D	0.0116891	1453
PHF21A	0.011658	51317
GPX3	0.0116337	2878
PSMA4	0.0116279	5685
MLZE	0.0116279	56169
FLJ44620	0.0116279	161823
RPS6KA1	0.0116202	6195
ARL10B	0.0115911	127829
PRMT7	0.0115894	54496
NR4A1	0.0115741	3164
TCP10	0.0115681	6953
NPHP1	0.0115053	4867
MGC45564	0.011465	405752
FLJ25333	0.0114527	153643
FNDC3B	0.0114504	64778
HIST1H2AA	0.0114177	221613
DTNBP1	0.011355	84062
SERPINB6	0.0113269	5269
FLJ20397	0.0112936	54919
KCNG3	0.0112907	170850
C14orf108	0.0112676	55745
ZNF651	0.0112518	92999
PPP3CA	0.011236	5530
RPS6	0.0112269	6194
ASK	0.011194	10926
TDE2L	0.0111732	347735
NMNAT1	0.0111615	64802
CXorf26	0.0111343	51260
Pfs2	0.0111336	51659
OTX1	0.0111333	5013
RBBP5	0.0111324	5929
BANP	0.0111029	54971
SMAD4	0.0111016	4089
DDX50	0.0110935	79009
SCAP2	0.0110438	8935
PPP1R12C	0.0110375	54776
GGT1	0.010989	2678
RAB4A	0.0109857	5867
C9orf76	0.0109707	80010
TRGV7	0.0109589	6981
HLA-DMB	0.0109489	3109
AP1M1	0.0109439	8907
TUSC3	0.0108992	7991
CGI-121	0.0108932	51002
LOC202459	0.0108885	202459
ATP6V0A2	0.0108865	23545
SLC38A2	0.0108492	54407
LOC389429	0.0108481	389429
NYD-SP14	0.0108173	83894
FBXL3	0.0108161	26224
TDRD7	0.0108157	23424
KIAA0157	0.0108011	23172
ZNF317	0.0107759	57693
CRX	0.0107738	1406
VAMP2	0.0107688	6844
FLJ20125	0.0107595	54826
NUP155	0.0107399	9631
NYREN18	0.0106862	51667
C20orf100	0.0106838	84969
ATP5C1	0.0106742	509
MFGE8	0.0106505	4240
HH114	0.0106493	84529
MGC16075	0.0106232	84847
CXCR6	0.0106007	10663
FAM3D	0.01059	131177
SLC19A3	0.0105665	80704
SEC22L1	0.0105465	9554
PSENEN	0.0105391	55851
DDX46	0.0105263	9879
EVER1	0.0105163	11322
RAB1A	0.0104803	5861
MSRB3	0.0104364	253827
NMB	0.0104167	4828
NIPSNAP3B	0.0104167	55335
LRFN4	0.0104068	78999
P2RX5	0.0103976	5026
ZNF610	0.0103164	162963
TEBP	0.0103093	10728
SDPR	0.0103042	8436
NFKBIL2	0.0102639	4796
GJB2	0.0102612	2706
PKLR	0.010224	5313
NIF3L1BP1	0.0102041	80145
SPTLC1	0.0101929	10558
VBP1	0.0101896	7411
OSBPL5	0.0101868	114879
TBL2	0.0101781	26608
GADD45A	0.0101676	1647
CREB3L1	0.0101639	90993
ANKRD5	0.0101496	63926
NTE	0.0101302	10908
SUGT1P	0.010118	259262
PHACTR4	0.0101138	65979
SLC43A3	0.0101059	29015
MGC12815	0.010101	414062
KIF1B	0.0100756	23095
MMP2	0.0100705	4313
DHRS7	0.0100334	51635
SLC25A27	0.0100251	9481
ARRB1	0.01	408
MXRA8	0.00999737	54587
DHPS	0.00998711	1725
ZNFN1A1	0.00996534	10320
KIAA0962	0.00996512	23341
DHCR7	0.00994244	1717
LAP1B	0.00989283	26092
ALG3	0.00987798	10195
C6orf199	0.00987654	221264
CXorf44	0.00985416	90736
FBXO15	0.00982143	201456
LOC148203	0.00981997	148203
LPPR2	0.00980392	64748
SUMO2	0.00977995	6613
RABIF	0.00976909	5877
TUBB2	0.00976801	7280
CLYBL	0.00975293	171425
NARG1L	0.00974314	79612
RGS18	0.00970874	64407
APEH	0.00970874	327
RBM4	0.00970874	5936
C18orf18	0.00966608	147525
KRTAP3-3	0.00965074	85293
VPS54	0.00962861	51542
TAF6L	0.00958773	10629
BAIAP2L2	0.00958466	80115
FES	0.00958466	2242
DKC1	0.0095339	1736
TMEM35	0.00953079	59353
GADD45GIP1	0.00952381	90480
FLJ25439	0.00951087	153657
PIGF	0.0095057	5281
HOOK2	0.00948821	29911
CPT1A	0.00948132	1374
FLJ21945	0.00947867	80304
ZA20D3	0.00944804	54469
PVRL2	0.0094451	5819
CXorf50	0.00943396	203429
SPIN3	0.00943396	169981
SAP130	0.00941915	79595
ACSL4	0.00941915	2182
MI-ER1	0.00936037	57708
CD59	0.00935093	966
UXS1	0.00932712	80146
COX7A2L	0.00932091	9167
ACADM	0.00931316	34
BGR	0.00930233	81616
KIAA0103	0.00923787	9694
ATP6V1C1	0.00923594	528
ELA2A	0.00923411	63036
BMPR2	0.00918133	659
MAGED4	0.00917431	81557
KIR2DL3	0.00917431	3804
PPID	0.00911854	5481
APG9L1	0.0090799	79065
GIF	0.00907821	2694
DNAJB2	0.00907258	3300
HLA-B	0.00907258	3106
RHOC	0.0090703	389
HLA-DRA	0.0090694	3122
DMTF1	0.00906344	9988
C3orf6	0.00904393	152137
MUM1	0.00903342	84939
EPHA10	0.00902353	284656
KLK5	0.00896861	25818
MAGEC2	0.00891771	51438
CNR2	0.00888889	1269
RAD51AP1	0.00885827	10635
ARHGEF1	0.00884956	9138
ZCSL2	0.00884956	285381
PXMP4	0.00884956	11264
TARSL1	0.00883652	80222
TIE1	0.00882353	7075
C4BPB	0.00878735	725
TOMM20	0.00878049	9804
IL23R	0.00877598	149233
MDS028	0.00876232	55846
S100P	0.00873362	6286
CHRNA7	0.00873362	1139
SLC25A1	0.00869565	6576
FAM5B	0.00867993	57795
DNAJD1	0.00865801	29103
ITGB3BP	0.00864937	23421
RHBDL6	0.00862423	79651
MLANA	0.0086145	2315
FADD	0.00858139	8772
AASDH	0.00857143	132949
CORO2A	0.00856898	7464
TIMP4	0.00856307	7079
ENO2	0.00855746	2026
TPX2	0.00852985	22974
SAH	0.0085031	6296
TU3A	0.00850159	11170
CKLF	0.00847458	51192
FAM11A	0.00847458	84548
ACOX2	0.00847035	8309
ACTA1	0.00846501	58
CXorf34	0.00846024	79979
RAD17	0.0084507	5884
TM7SF3	0.00844476	51768
PLD3	0.00844051	23646
DNAJA4	0.00843137	55466
FLJ20449	0.0084262	54937
TRIM15	0.00842318	89870
NCKIPSD	0.00842105	51517
EGR1	0.00841639	1958
C1orf50	0.00841061	79078
PRKCSH	0.00837776	5589
MRPL14	0.00837521	64928
LOC113444	0.0083695	113444
CIDEB	0.0083682	27141
C1orf51	0.0083682	148523
DDX24	0.0083632	57062
FLJ22531	0.00836084	79703
FLJ12671	0.00834492	81875
FLJ20331	0.00834292	55631
CYBB	0.00833333	1536
ISOC1	0.00833333	51015
FLJ21439	0.00832466	80208
LOC92689	0.00831749	92689
LILRB1	0.00831025	10859
FLJ20130	0.00829187	54830
CTRB1	0.00827729	1504
C18orf22	0.00823917	79863
LYZL6	0.00822669	57151
TRPM8	0.00821256	79054
MGC20470	0.00821168	143630
RECQL	0.00820345	5965
GNB5	0.00819062	10681
UBE2L6	0.00819033	9246
FGA	0.0081448	2243
MGC19780	0.00814001	199857
RAD1	0.00813008	5810
C6orf85	0.00811688	63027
ITGB4BP	0.00809249	3692
C6orf209	0.00809249	55788
KCNMB2	0.00807955	10242
TRA@	0.00806452	6955
FLJ90231	0.00806452	283176
COL2A1	0.00806452	1280
BCKDK	0.00805952	10295
L3MBTL3	0.0080402	84456
CRP	0.00803525	1401
SMYD3	0.00803461	64754
FLJ20643	0.00803213	55011
ACY1	0.00802354	95
KIAA1970	0.00802334	124454
FKBP3	0.008	2287
C6orf201	0.00799787	404220
LDHAL6B	0.00797448	92483
ADFP	0.00797267	123
LSM7	0.00796178	51690
SLC10A3	0.00795756	8273
PREPL	0.00793651	9581
ZNF435	0.00788675	80345
PDE6D	0.00787402	5147
NTNG2	0.0078637	84628
TTC16	0.00785973	158248
MAS1L	0.00783972	116511
TMED3	0.00783972	23423
PH-4	0.0078329	54681
KHDRBS3	0.00782361	10656
STC2	0.00779459	8614
TM6SF1	0.0077944	53346
KRT23	0.00778443	25984
RNF41	0.00778412	10193
ALOX5AP	0.00778412	241
CTBP1	0.0077837	1487
MGC42630	0.00777874	286301
SSBP4	0.00777414	170463
HP	0.0077661	3240
WIG1	0.00775827	64393
FLJ44216	0.00775194	375484
APEX1	0.00774443	328
TAS2R5	0.00774194	54429
MSR1	0.0077243	4481
UGDH	0.00771605	7358
MRPS22	0.00769823	56945
TUBA6	0.00767018	84790
FLJ20512	0.00765697	54958
SCHIP1	0.00765306	29970
GPR34	0.00765306	2857
RG9MTD3	0.00762527	158234
HTN3	0.00761905	3347
C22orf8	0.00761905	55007
BTC	0.00759013	685
CD19	0.00758956	930
DAB1	0.00758929	1600
SERPINE2	0.00757576	5270
MNDA	0.00757193	4332
BRCA1	0.00757077	672
NDP52	0.0075643	10241
DKFZp762O076	0.0075643	55529
TRADD	0.00755667	8717
MGC16733	0.0075543	92105
EHBP1	0.00755002	23301
TTRAP	0.00754107	51567
AP1M2	0.00753296	10053
DDX55	0.00753138	57696
FLJ23451	0.00752879	79823
PRKCDBP	0.0075188	112464
APBB3	0.0075188	10307
PRG-3	0.00751073	54886
NR3C1	0.00750234	2908
ZNF37A	0.0074983	7587
NY-SAR-48	0.00748503	93323
NDST1	0.0074813	3340
C13orf11	0.00747943	55002
PDGFB	0.00747126	5155
LOC400590	0.00746888	400590
ROM1	0.00744308	6094
RNASE4	0.00742804	6038
HABP2	0.00742312	3026
PRX	0.0074224	57716
G1P2	0.0074224	9636
EPB41	0.00742009	2035
EDG3	0.00739176	1903
SLC6A6	0.00738916	6533
GBP1	0.00738751	2633
SCG2	0.00738552	7857
FLJ10996	0.00738007	54520
CNP	0.00737101	1267
SFRS4	0.00735294	6429
GK	0.0073512	2710
MGC10744	0.00734619	84314
HPCL2	0.00734394	26061
GRB14	0.00733138	2888
3'HEXO	0.00732064	90459
MGC42157	0.00731261	439933
TNFRSF19L	0.00731039	84957
TDE2	0.00730519	57515
PASD1	0.00729927	139135
MGC15416	0.00729927	84331
CUEDC2	0.00729927	79004
ST5	0.00729927	6764
SNX14	0.00728863	57231
SGK	0.00724638	6446
SFRS2	0.00724638	6427
PCDHB15	0.00718993	56121
DNAJC7	0.00718954	7266
GSK3A	0.00718133	2931
PNMA1	0.00715991	9240
PDGFD	0.00715421	80310
SPIN-2	0.00714605	474343
FOSL2	0.00714286	2355
PDZK11	0.00714286	51248
LOC440173	0.00714286	440173
BNIP1	0.00710339	662
ZNF607	0.00710315	84775
ADCK1	0.00709657	57143
FLJ10006	0.00709449	55677
FBXL5	0.0070922	26234
GZMA	0.0070922	3001
FLJ10707	0.00708128	55209
FLJ11000	0.00707652	55281
DNAJB11	0.00705882	51726
C14orf29	0.00705581	145447
UBE2G2	0.00705219	7327
KIF3A	0.00702833	11127
C10orf33	0.00701754	84795
C14orf94	0.00699816	54930
RWDD2	0.00699767	112611
SNAP25	0.00697674	6616
CCDC16	0.00697425	91603
MAP2K6	0.00694444	5608
CACNG3	0.00693374	10368
AP3S1	0.00692726	1176
SNX5	0.00692384	27131
TBC1D2	0.0069187	55357
ZNF165	0.00690608	7718
MOBKL2B	0.00690184	79817
C18orf14	0.00689655	79839
ABCD3	0.00688468	5825
MGC2749	0.00688073	79036
POLE4	0.00687758	56655
EXOSC5	0.00687285	56915
CX3CR1	0.00686274	1524
C21orf51	0.00685518	54065
SLC2A9	0.00684638	56606
LOC492311	0.00680934	492311
CHCHD1	0.00680272	118487
CGI-04	0.00679117	51067
PIK3R3	0.00678733	8503
STOX1	0.00678733	219736
MED18	0.00678426	54797
ARPC1A	0.00678329	10552
NRG1	0.00677638	3084
MSN	0.00676379	4478
FXYD2	0.00675796	486
FAM46C	0.00675105	54855
KRT15	0.00674536	3866
RABL4	0.00674374	11020
SRPR	0.00671141	6734
C10orf58	0.00670338	84293
LOC142937	0.00670323	142937
SMR3B	0.00669792	10879
C15orf29	0.00669643	79768
FBXO4	0.00669643	26272
RAD9B	0.00666263	144715
EFHC2	0.00665004	80258
POLA2	0.0066454	23649
NFKBIE	0.00664011	4794
TENS1	0.00663228	64759
DNAJC10	0.00662252	54431
TREM4	0.00662252	146894
CCNDBP1	0.00661021	23582
LMO2	0.00660248	4005
PHF11	0.00658761	51131
NICN1	0.00657174	84276
NIT2	0.00657174	56954
JMJD2B	0.00655542	23030
TRNT1	0.00655185	51095
TUFM	0.00655077	7284
RPL37A	0.00654206	6168
POLE3	0.00653595	54107
TBX6	0.00651466	6911
C1QB	0.00651466	713
C9orf85	0.00651042	138241
PEX5	0.00650703	5830
WDFY3	0.00649351	23001
MOAP1	0.00648435	64112
H2AFY	0.00648394	9555
ZDHHC9	0.00648148	51114
C10orf59	0.00648056	55328
RAB39B	0.00646766	116442
SHOC2	0.00645351	8036
DLST	0.00645161	1743
TTC15	0.00644369	51112
CIDEC	0.00642857	63924
NXF1	0.00642857	10482
MPI	0.00642398	4351
C14orf139	0.00642055	79686
CARS	0.00642027	833
KIAA1442	0.00642013	57593
MYL3	0.00641848	4634
FLJ38482	0.0064154	201931
CAV2	0.00641026	858
ORMDL3	0.00639591	94103
C9orf16	0.00638978	79095
NEGR1	0.00635641	257194
LOC199964	0.00634518	199964
NOSIP	0.00634518	51070
ENO1P	0.00632676	2025
KIAA1836	0.00632042	200014
HMGB3	0.00632022	3149
CXADR	0.00631912	1525
ARHGDIA	0.00629371	396
PAPSS1	0.00629195	9061
PBXIP1	0.00628141	57326
LZIC	0.00625602	84328
KCTD13	0.00625326	253980
NF2	0.00625163	4771
PERLD1	0.00625	93210
HBD	0.00622837	3045
WBSCR5	0.00622172	7462
ZCSL3	0.00621118	120526
DNASE1L1	0.0062069	1774
AHNAK	0.00619835	79026
APG3L	0.00619195	64422
UBE2M	0.00618921	9040
PIP5KL1	0.00617284	138429
PRKAB2	0.0061665	5565
C21orf124	0.00616523	85006
STX12	0.00616016	23673
ZNF585A	0.00615385	199704
NXPH1	0.00614574	30010
HNRPAB	0.00614251	3182
EBI3	0.00612245	10148
MRPL18	0.00611791	29074
ZNF74	0.00611621	7625
GAS	0.00611621	2520
FLJ36888	0.00611111	126526
ELOVL4	0.00610873	6785
PDYN	0.00610583	5173
TMEM9	0.00610288	252839
HELLS	0.00610094	3070
FGF10	0.00610004	2255
RSAD2	0.00609756	91543
PDK3	0.0060896	5165
DKFZP564K1964	0.00608389	26022
NCLN	0.00607903	56926
PIGV	0.00607611	55650
IGHD	0.00607232	3495
TK1	0.00607112	7083
KRTHA3B	0.00606061	3884
LOC124245	0.0060449	124245
PRM2	0.0060423	5620
RPS3	0.00604122	6188
APOH	0.00604077	350
SLC12A7	0.00603865	10723
C14orf118	0.00602864	55668
PEX26	0.0060241	55670
DYRK1B	0.00601751	9149
GPX4	0.0060024	2879
MT1H	0.0059952	4496
KRT6A	0.0059864	3853
MTP	0.00598354	4547
ABHD10	0.00598272	55347
CDH16	0.0059727	1014
SLC22A9	0.00597109	114571
KIAA1539	0.00597015	80256
FLJ20345	0.00596741	54903
FLJ11588	0.00596422	79656
ARHGEF2	0.00595593	9181
HMGCL	0.00595238	3155
ANXA2	0.00593766	302
FLJ14981	0.00593009	84954
DHX29	0.00592885	54505
MGC33948	0.00592885	160140
CHRNA1	0.00592795	1134
EIF3S4	0.00592495	8666
SYNGR3	0.00591716	9143
VANGL1	0.00591716	81839
MAPKAPK5	0.00591549	8550
FLJ14451	0.00590219	84872
CSF1	0.0058997	1435
LPL	0.00589536	4023
FLJ32569	0.00589226	148811
SDSL	0.00589168	113675
CALB2	0.00587703	794
HGS	0.00585709	9146
MCM4	0.00585366	4173
FLJ23033	0.00585155	79739
HSD17B4	0.00584653	3295
SUCLA2	0.00584307	8803
MGC34774	0.00583658	399670
PKN2	0.00582242	5586
CCT5	0.0057999	22948
SMAD9	0.0057971	4093
C9orf115	0.0057971	138428
SP192	0.00579039	60313
LGALS3BP	0.00578704	3959
PIK4CB	0.00578592	5298
CASC3	0.00578035	22794
ARSF	0.00578035	416
CGI-09	0.00577478	51605
GLRX	0.00577478	2745
RIPK2	0.00576923	8767
IGFBP6	0.00576577	3489
APRIN	0.00576369	23047
VMD2	0.00575374	7439
EPM2A	0.00575235	7957
MGC16703	0.00573888	113691
C12orf4	0.00573797	57102
CD58	0.00571772	965
M96	0.00571298	22823
MTM1	0.00570776	4534
STK25	0.0056899	10494
SEMA4F	0.00568352	10505
PPOX	0.00568182	5498
GPS1	0.00567721	2873
SLC25A26	0.00566343	115286
SPIC	0.00566289	121599
FLJ10374	0.00565844	55702
SCAMP4	0.00565771	113178
INHBA	0.00564617	3624
HIST1H2AL	0.00564573	8332
HMG20B	0.00563698	10362
MAN2B1	0.00563317	4125
ATP6V0D1	0.00563063	9114
RPL10A	0.00562324	4736
CYP2J2	0.00562114	1573
ERF	0.00561798	2077
LOC90355	0.00559702	90355
FLJ14888	0.00557724	84942
TNFRSF21	0.00557724	27242
HLA-DPA1	0.00557414	3113
C13orf21	0.00557194	387923
YIF1	0.00557103	10897
WISP2	0.00556715	8839
FLJ32115	0.00554939	121506
SLC27A3	0.00554675	11000
PAEP	0.00553964	5047
NFIB	0.0055371	4781
EIF3S12	0.00552868	27335
PEX3	0.00552181	8504
KLF3	0.00552105	51274
KLRD1	0.00551471	3824
ANXA8	0.00551294	244
PALM2	0.00551181	114299
EXT2	0.00550614	2132
DCP1A	0.00550076	55802
FLJ23441	0.00550055	79731
PRPH	0.00549769	5630
EPHX2	0.00549451	2053
TRIM37	0.00549451	4591
DDX27	0.005493	55661
TIRAP	0.00548885	114609
APOBEC3F	0.00548847	200316
FLJ20772	0.00548647	55039
C3orf18	0.00548546	51161
BG1	0.00548446	23205
DDX3Y	0.00547945	8653
FEN1	0.00547945	2237
UPK1B	0.00547645	7348
DNPEP	0.00547445	23549
MGC39821	0.00546946	284440
FAM12A	0.0054672	10876
GALK1	0.00545207	2584
PGC	0.00545058	5225
PSPC1	0.00544959	55269
CKM	0.00544774	1158
GABRA4	0.00544389	2557
TADA3L	0.00543807	10474
DALRD3	0.00542425	55152
SIRT7	0.00542005	51547
C7orf20	0.00542005	51608
CSH2	0.00541516	1443
FLJ20013	0.00541126	54784
ALG9	0.00541072	79796
GRCC10	0.00541028	113246
FLJ14075	0.00540378	79954
LDHC	0.00539811	3948
CUL7	0.00539683	9820
BTF3	0.00539619	689
SSX4	0.00539568	6759
MRPS16	0.00539084	51021
DSCR9	0.00538876	257203
NLGN4Y	0.00537634	22829
FLJ10786	0.00537634	55231
GP1BA	0.00537634	2811
HGD	0.00537372	3081
JUNB	0.00532978	3726
PRKCH	0.00532544	5583
TAZ	0.00531658	6901
KIAA1754L	0.00531144	150771
MGC34647	0.00530974	146433
SSR3	0.00530035	6747
PHF10	0.005291	55274
ZNF32	0.005291	7580
PPARD	0.00527705	5467
LY9	0.00527241	4063
DDIT3	0.00526593	1649
KBTBD6	0.00526316	89890
PRDX6	0.00525394	9588
PPIL1	0.0052417	51645
C7orf25	0.0052356	79020
TSSK6	0.0052356	83983
TMC4	0.00523311	147798
DHDH	0.00522534	27294
PABPC4	0.00522388	8761
TRIM16	0.00520833	10626
ACTN1	0.00520833	87
PDCL2	0.00520253	132954
NOLA2	0.00518941	55651
KPNA3	0.00517598	3839
MYO1F	0.00516648	4542
ST13	0.00516462	6767
MGC35154	0.00516224	165100
OGFR	0.0051458	11054
MLLT6	0.00514139	4302
NCR3	0.00514019	259197
HT036	0.00513149	81888
MYLC2PL	0.00512821	93408
NUMA1	0.00512492	4926
CDCA1	0.00511866	83540
RFP2	0.00511073	10206
TPK1	0.00510725	27010
EIF2B3	0.00510678	8891
LMO4	0.00510638	8543
MPZL1	0.00510204	9019
FLJ20364	0.00509832	54908
ZNF471	0.00508788	57573
KCNG1	0.00508762	3755
FGFR1OP	0.00508647	11116
ARL4A	0.00508259	10124
C9orf112	0.00507983	92715
NME4	0.0050578	4833
PTPN9	0.00504255	5780
ABAT	0.00502934	18
MTCH1	0.00502594	23787
CSNK1G2	0.00502513	1455
LAP3	0.00502513	51056
FMR1	0.00502092	2332
CDC23	0.00501792	8697
TPT1	0.00501567	7178
LOC51233	0.00500911	51233
ETV6	0.00500313	2120
APH1B	0.005	83464
RGS2	0.005	5997
STAT5B	0.00499251	6777
TULP3	0.00499212	7289
MGC2603	0.00499168	79000
CHORDC1	0.00499168	26973
LOC221091	0.00498339	221091
MGLL	0.0049639	11343
HBXIP	0.00494896	10542
MCM2	0.00494438	4171
WDR5	0.0049402	11091
PHF15	0.00493827	23338
MGST2	0.00493692	4258
SLIC1	0.00493151	124460
FLJ11806	0.00492611	79882
CCDC14	0.00492611	64770
ANKMY1	0.00492611	51281
LYNX1	0.00492005	66004
ATP6V1B1	0.004914	525
INSL4	0.00490798	3641
RNF148	0.00490751	378925
RPL35A	0.00490731	6165
TDO2	0.00490566	6999
LOC203427	0.00489796	203427
C3orf1	0.00489716	51300
SPANXE	0.00489396	171489
FLJ20989	0.00489106	65265
CSPG6	0.00488455	9126
CDC2L5	0.00488032	8621
BAAT	0.00487805	570
MGC34830	0.00487246	120196
SGCD	0.00487211	6444
FKBP4	0.00487211	2288
DPF3	0.00486688	8110
ZNF511	0.00486381	118472
PMS1	0.00486322	5378
LOC153364	0.00486027	153364
MGC5508	0.0048583	79073
MGC39900	0.00485618	286527
LOC202051	0.00485437	202051
CALCR	0.00484914	799
ASB17	0.00484653	127247
PCDH1	0.00483425	5097
IL8RA	0.00483092	3577
DVL3	0.00483092	1857
CGI-69	0.00483092	51629
ZNF611	0.00482759	81856
STK32B	0.00482625	55351
HAT1	0.00482509	8520
ADPN	0.00482426	80339
KLC2	0.00482057	64837
PPP1R2P3	0.00481928	153743
HIST1H1T	0.00481638	3010
FLJ10847	0.00481155	55244
LCMT1	0.00480192	51451
MAGED1	0.00479904	9500
RAB35	0.00479705	11021
WDFY1	0.00479528	57590
TRIM47	0.00479386	91107
TXNL6	0.00479042	115861
CLN8	0.00478469	2055
IL32	0.00477707	9235
AKR1B1	0.00477707	231
SERPINA3	0.00477327	12
CYP4X1	0.00476474	260293
ANLN	0.00476191	54443
AP2A1	0.00476002	160
GNMT	0.00475624	27232
HLA-E	0.00475436	3133
TLE3	0.00474183	7090
GAGE5	0.00473934	2577
TRAF3IP1	0.00473934	26146
VPS41	0.00473934	27072
FLJ14775	0.00473186	84923
ZNF533	0.00473011	151126
ZAP128	0.00472654	10965
C14orf140	0.00472255	79696
SH2B	0.00472175	25970
RFX4	0.00471901	5992
LOC440700	0.00471063	440700
DKFZP434I116	0.0047081	25962
EXOC7	0.00470711	23265
SETDB2	0.00470588	83852
REC14	0.00470588	80349
CCL22	0.00470465	6367
DKFZp761P1121	0.00470146	128989
BLZF1	0.00469851	8548
HIST1H2BK	0.00469799	85236
SPATA7	0.00469484	55812
LDLRAP1	0.00469484	26119
MS4A3	0.00469043	932
LRFN5	0.00469043	145581
MRPL22	0.00469043	29093
C9orf78	0.0046875	51759
CAST	0.00468384	831
GNB2	0.00468384	2783
ODC-p	0.00468123	113451
FKSG44	0.00467836	83786
F10	0.00467836	2159
FGFBP1	0.0046729	9982
VDAC1	0.0046729	7416
FLJ20716	0.0046729	55026
ACTR1B	0.00467181	10120
CANT1	0.00466382	124583
NINJ1	0.00466284	4814
MBD4	0.00466201	8930
POPDC3	0.00465929	64208
NVL	0.00465839	4931
PDLIM3	0.00465839	27295
ACTR6	0.00465549	64431
FLJ31153	0.00465116	123811
NTF5	0.00464253	4909
MRPS23	0.00464037	51649
CLASP2	0.00463535	23122
ALDH1A2	0.0046332	8854
BRD8	0.00462963	10902
TRPC4AP	0.00462963	26133
C14orf135	0.00462304	64430
KS	0.00461574	54995
UBC	0.0046132	7316
BFAR	0.00460697	51283
ZNF79	0.00460476	7633
WDR4	0.00460123	10785
GPR101	0.0045977	83550
LOC162427	0.0045977	162427
CST6	0.00459506	1474
TXNDC11	0.00459418	51061
KCNJ3	0.00459137	3760
HNRPDL	0.00458716	9987
CIRBP	0.00458716	1153
WDR13	0.00458453	64743
MGC16664	0.0045819	148753
PXMP3	0.00458015	5828
LOC204010	0.00457666	204010
MEF2C	0.00457666	4208
PPIG	0.00457012	9360
FIGNL1	0.00456737	63979
CRBN	0.00456621	51185
ZNF329	0.00456621	79673
DLK1	0.00456253	8788
PPP2CA	0.00455754	5515
MRPS30	0.00455581	10884
ZNF556	0.00455136	80032
GSTA2	0.00454718	2939
ZNF555	0.00454546	148254
PNRC2	0.00454087	55629
E4F1	0.00452489	1877
SDC1	0.00452489	6382
RXRG	0.00452489	6258
C13orf17	0.00451807	55208
C20orf31	0.00451807	55741
RP4-622L5	0.00451264	56063
SNX27	0.00451031	81609
GALNT12	0.0045045	79695
BIRC7	0.00450225	79444
ALB	0.00450045	213
RNF167	0.00449438	26001
DEFA5	0.00449066	1670
KCNIP4	0.00448833	80333
POLD4	0.00448748	57804
LYZ	0.00448431	4069
FLJ11011	0.00448431	55284
PFDN4	0.00447928	5203
SPIN2	0.00447722	54466
SKIP	0.0044765	51763
SIL1	0.00447094	64374
HLC-8	0.00446286	55028
TGFA	0.00445931	7039
HPS1	0.00445931	3257
TREX1	0.00445931	11277
PEX10	0.00445832	5192
PRKRIR	0.00445434	5612
PIGO	0.00444162	84720
USP38	0.00443951	84640
U2AF1L3	0.00443787	199746
WASPIP	0.00443787	7456
ZNF100	0.00443459	163227
C6orf51	0.00443459	112495
EDIL3	0.00443131	10085
ERCC3	0.00442824	2071
PIK3CG	0.00442779	5294
CHRM1	0.00442478	1128
8-Sep	0.00442315	23176
RPS8	0.00442152	6202
TRAM1L1	0.00442087	133022
Cep290	0.0044186	80184
CARD12	0.00441758	58484
RAB8B	0.00441393	51762
KIAA1510	0.00441176	57642
GRB2	0.00441047	2885
HMP19	0.00440678	51617
CD52	0.00440643	1043
BMPR1B	0.00440626	658
MGC9084	0.00440529	92342
LOC403313	0.00440252	403313
BTG3	0.0044	10950
DEADC1	0.00439648	134637
HNRPU	0.0043956	3192
SLC39A6	0.00439422	25800
MGC2610	0.00439147	151230
SLC22A7	0.00439078	10864
KIAA1327	0.00438084	57219
PPM1A	0.00437828	5494
DUSP3	0.00437445	1845
TREM5	0.00436681	124599
LOC63929	0.00436681	63929
P2RX1	0.0043573	5023
MGC17330	0.00435657	113791
RRP22	0.00434783	10633
WNK1	0.00434439	65125
HSPA14	0.00434405	51182
GALNT10	0.00434363	55568
PLA2G12A	0.00434243	81579
MAGEA6	0.00434243	4105
ACVR1B	0.00433934	91
ARF6	0.0043384	382
TCEAL8	0.00433276	90843
NUDT1	0.00433011	4521
TGOLN2	0.00433011	10618
SURF4	0.00432277	6836
PECR	0.0043222	55825
EPS8L1	0.00432199	54869
HERC6	0.00431965	55008
RRAGD	0.00431655	58528
SEC13L1	0.00431328	6396
USP48	0.00431035	84196
SLC30A6	0.00430925	55676
CYP3A4	0.00429573	1576
SNX12	0.00429184	29934
HSPA8	0.00428817	3312
MGC61550	0.00428694	348110
KIAA1961	0.00428367	96459
VPS11	0.00428265	55823
WIPI-2	0.00427808	26100
KLHL17	0.00427781	339451
DKFZP434J0113	0.00427524	84070
MGC45438	0.0042707	146556
PFKFB3	0.00426829	5209
ALS2CR4	0.00426439	65062
HSF1	0.00426439	3297
C9orf97	0.00426439	158427
EPHB2	0.00426136	2048
MS4A7	0.00425894	58475
MGC9850	0.00425532	219404
SNRPA	0.0042523	6626
PAGE1	0.00424056	8712
RFX3	0.00424028	5991
FLJ39155	0.00423729	133584
RHBDL7	0.00423549	57414
MGC15476	0.00422991	147906
MCOLN3	0.00422833	55283
GPLD1	0.00422705	2822
MGC33839	0.00422387	125875
LOC130617	0.00421941	130617
NPM2	0.00421941	10361
PKIA	0.0042123	5569
CLEC4E	0.00421053	26253
SLC39A7	0.00420905	7922
LOC55954	0.00420463	55954
HIST1H4B	0.00420389	8366
MGC16044	0.00420168	91523
SEC24C	0.00420168	9632
LIPH	0.00418994	200879
FLJ20457	0.00418911	54942
LOC541473	0.0041841	541473
MED19	0.00418251	219541
LINS1	0.00418235	55180
DERP6	0.00417595	23587
SH3BGR	0.00416775	6450
PAK4	0.00416667	10298
SP100	0.00416565	6672
TSG101	0.0041632	7251
MAD2L1	0.00416171	4085
FLJ20406	0.00414938	54923
RAB6IP2	0.00414938	23085
AOF2	0.00414794	23028
MGC2963	0.00414781	83460
TBCC	0.00414651	6903
FBXO27	0.00414079	126433
SPTLC2	0.00414079	9517
COX5A	0.00413956	9377
NY-REN-7	0.00413907	285596
SFTPD	0.00413793	6441
ATP6V1B2	0.00413508	526
IGSF6	0.00413223	10261
APG4C	0.00412797	84938
KIAA0409	0.00412655	23378
DUSP15	0.00412229	128853
KATNAL2	0.00411382	83473
AGPAT3	0.00411072	56894
LGALS1	0.00410959	3956
UBAP2L	0.00410584	9898
IL1RN	0.00409836	3557
CGI-128	0.00409836	51647
NCOA5	0.00409596	57727
FAM51A1	0.00409417	54960
PNKP	0.00408163	11284
POTE15	0.00408035	339010
AGPAT5	0.00407539	55326
PSMB9	0.00407332	5698
BCL6B	0.00407332	255877
MMD	0.00407332	23531
PDE4D	0.00406886	5144
XRRA1	0.0040674	143570
FLJ12439	0.00406607	65260
RAPSN	0.00406504	5913
C9orf42	0.00405983	116224
TPM3	0.00405405	7170
PSMB2	0.00405371	5690
TP53	0.0040504	7157
MRFAP1L1	0.00404531	114932
TBXAS1	0.00404157	6916
SYAP1	0.00403877	94056
ALAS1	0.00403769	211
PPFIA1	0.00403714	8500
MGC10854	0.00403691	84260
C20orf114	0.00403551	92747
C22orf19	0.00403226	8563
NYD-SP20	0.00403226	84690
SDC4	0.00403226	6385
RPS4X	0.00402955	6191
UBE2U	0.0040282	148581
ZNF339	0.00402685	58495
SIRT2	0.00402145	22933
ARIH2	0.00402145	10425
CD68	0.00401741	968
OSR2	0.00401606	116039
KYNU	0.00401606	8942
EYA2	0.00401606	2139
COX10	0.00401606	1352
HPRT1	0.00401427	3251
MECT1	0.00401284	23373
MGC16121	0.00401167	84848
KIAA0101	0.00401146	9768
MRPL3	0.00400802	11222
CYP2B7P1	0.00400802	1556
PPP2R5C	0.00400802	5527
FOXA1	0.00400267	3169
CRB3	0.004	92359
COX6A2	0.0039984	1339
GCN5L2	0.00399574	2648
NYD-SP18	0.00399543	84691
SLC40A1	0.00399361	30061
FBXO18	0.00398963	84893
RAD51L3	0.00398406	5892
COL4A3BP	0.00398406	10087
TTC5	0.00398054	91875
ARMCX4	0.00397702	158947
ATP6V1G1	0.00397351	9550
TINAG	0.00396825	27283
TPSAB1	0.00396825	7177
ACRV1	0.0039604	56
TXNRD1	0.00395953	7296
PJA2	0.00395883	9867
RPS27L	0.00395648	51065
CGI-119	0.00395518	51643
USP5	0.00395257	8078
NUSAP1	0.00395257	51203
PRKAR2B	0.00394672	5577
BF	0.00393811	629
TSPAN7	0.00393185	7102
SUV39H1	0.00392927	6839
NYD-SP25	0.00392542	89882
KIAA1509	0.00392499	440193
TXNDC10	0.00391773	54495
NOL6	0.00391773	65083
C6	0.00391773	729
GEMIN6	0.00391543	79833
SLC25A4	0.00391389	291
ARFGAP1	0.00391236	55738
DSCR2	0.00391198	8624
HIST1H4J	0.00391134	8363
CDKN1B	0.00391007	1027
FRMD3	0.00391007	257019
NTNG1	0.00390625	22854
C9orf46	0.00390434	55848
GSS	0.00390407	2937
LSP1	0.00390286	4046
RAC3	0.0038961	5881
C16orf53	0.00389538	79447
IGF2	0.0038943	3481
IGSF10	0.00389105	285313
SLC39A4	0.00388565	55630
TAPBP	0.00388349	6892
GPR52	0.00388242	9293
RPA3	0.00387597	6119
NUCB1	0.00387097	4924
EDA2R	0.00387051	60401
HDAC3	0.00386527	8841
UBXD3	0.00386473	127733
C20orf18	0.003861	10616
ANKRD6	0.00385976	22881
MAPK13	0.00385803	5603
P8	0.00385604	26471
WDR58	0.00385604	79228
ENTPD3	0.00385357	956
UBE2V1	0.00384729	7335
MGC2941	0.00384615	79142
MAGI1	0.00384517	154043
C14orf1	0.00384369	11161
ZNF449	0.00384369	203523
SOX2	0.0038432	6657
CPNE7	0.00383707	27132
FLJ20366	0.00383436	55638
NJMU-R1	0.00383008	64149
DOK5	0.00382775	55816
ACBD5	0.00382653	91452
CYP1B1	0.00382409	1545
PECI	0.00381315	10455
SPRY2	0.00380614	10253
CLEC10A	0.00380518	10462
HEAB	0.00380331	10978
PELI2	0.00380048	57161
PSCD4	0.00379987	27128
CALD1	0.00379867	800
C6orf166	0.00379816	55122
PCDH20	0.00379795	64881
CD6	0.00379507	923
C9orf68	0.00379267	55064
SLC4A2	0.00379049	6522
AP2B1	0.00378788	163
WDTC1	0.0037843	23038
TFAP4	0.0037831	7023
INDO	0.00377121	3620
CA7	0.00377003	766
POR	0.00376884	5447
CNOT6	0.00376749	57472
PRH1	0.00376719	5554
MRPL53	0.00376648	116540
CD44	0.00375072	960
UCHL5	0.00374766	51377
SPATA2	0.00374532	9825
DMRTC2	0.00374532	63946
GJA4	0.00374532	2701
AMY2A	0.00374532	279
C9orf74	0.00373832	81605
FLJ14803	0.00373134	84928
LOC130940	0.00373134	130940
CLCN2	0.00373035	1181
PPP1R1B	0.00372936	84152
KCNA3	0.00372162	3738
C13orf22	0.00372093	10208
YPEL3	0.00372006	83719
NIP	0.00371839	90527
LRRC32	0.00371747	2615
CXorf53	0.00371747	79184
MITF	0.00371747	4286
EDG2	0.00371747	1902
ZNF239	0.00371496	8187
SLC25A18	0.00371287	83733
HLA-DQB1	0.0037087	3119
GH2	0.0037037	2689
EPHX1	0.0037037	2052
WDR6	0.00370159	11180
EML2	0.00368034	24139
MLH1	0.00367985	4292
HADHA	0.00367948	3030
COL5A1	0.00367647	1289
CAMK1D	0.00367647	57118
FLJ36674	0.00367647	284040
CAMKV	0.00367347	79012
POP4	0.00367335	10775
ETV7	0.00367279	51513
PWP1	0.00366972	11137
C14orf92	0.00366435	9878
SQSTM1	0.00366404	8878
ZNF187	0.003663	7741
CGI-90	0.003663	51115
PRKCD	0.003663	5580
AGPAT4	0.003663	56895
C13orf3	0.003663	221150
FMO1	0.00366166	2326
TAGAP	0.00366157	117289
APOL2	0.00366032	23780
PNOC	0.00365726	5368
PSMA3	0.00365519	5684
SLC35B1	0.0036452	10237
SUPT4H1	0.00364078	6827
FLJ12443	0.00363802	79888
WBSCR24	0.00363738	155382
SDC2	0.00363196	6383
DPYS	0.00363129	1807
OVOL1	0.00362845	5017
CASP14	0.00362483	23581
IL7R	0.0036157	3575
OGN	0.0036129	4969
C10orf93	0.00361272	255352
KLRC4	0.00361197	8302
VTCN1	0.00361011	79679
SNAP23	0.00360881	8773
KIAA0776	0.0036036	23376
APOC1	0.0036036	341
ZNF625	0.00359712	90589
LOC81558	0.00359528	81558
MYO15B	0.00359389	80022
PPP1R14A	0.00359066	94274
USP39	0.00358852	10713
MRPL20	0.00358852	55052
EBI2	0.00358744	1880
CLDN3	0.00357995	1365
PARK2	0.00357654	5071
HES2	0.00357654	54626
ASB13	0.00357568	79754
PCGF4	0.00357542	648
STX10	0.00357526	8677
STAT6	0.00357325	6778
RETN	0.00356961	56729
WNT7A	0.00356718	7476
RAVER1	0.00356718	125950
TSPAN5	0.0035668	10098
SGTA	0.00356597	6449
DCTN2	0.00356053	10540
BAG5	0.00355872	9529
NEUROG1	0.00355872	4762
ZNF101	0.00355398	94039
MGC21688	0.0035503	131408
RGS10	0.0035461	6001
DEPDC6	0.00354296	64798
RABGGTA	0.00353883	5875
DHRS4L2	0.00353826	317749
SARS2	0.00353826	54938
ZNF509	0.00353774	166793
FBXO25	0.00353774	26260
FLJ23598	0.0035369	79841
MGC26885	0.00353607	124044
GPR41	0.00353535	2865
C9orf156	0.00353243	51531
FLJ31196	0.00352734	146802
C18orf24	0.00352609	220134
MGC20781	0.00352526	115024
ZNF551	0.00352467	90233
L3MBTL4	0.00352423	91133
C20orf75	0.00351989	164312
C10orf84	0.00351958	63877
AD023	0.00351662	57409
TNXB	0.00351563	7148
TCTE1L	0.00351494	6990
NS3TP2	0.0035137	65983
PLEKHA8	0.00350631	84725
STAT4	0.00350263	6775
GPSN2	0.00350175	9524
MFN2	0.0034965	9927
HSD3B1	0.00349345	3283
C21orf77	0.00349243	55264
MFN1	0.00349226	55669
NGFRAP1	0.00349192	27018
EHF	0.0034904	26298
SMS	0.00348789	6611
CETN2	0.00348533	1069
PRKRIP1	0.00348162	79706
UQCRFS1	0.00348152	7386
GALNACT-2	0.00347913	55454
EEF2K	0.00347902	29904
TXNL2	0.00347866	10539
LOC222171	0.00347826	222171
RIN1	0.00347625	9610
MGC10820	0.00347222	84734
ACAS2L	0.00346921	84532
CXorf12	0.00346821	8269
QARS	0.0034632	5859
MOBKL1A	0.0034632	92597
ARHGAP1	0.00346021	392
SNX7	0.00346021	51375
HSPB1	0.00346021	3315
HPCAL1	0.00346021	3241
SEC63	0.00345837	11231
GIMAP4	0.00345423	55303
C20orf161	0.00345224	90203
PRO1853	0.00344828	55471
HPGD	0.0034459	3248
MGC4266	0.00344432	84766
ANAPC13	0.00344234	25847
ECHDC2	0.00344086	55268
LIMS2	0.00344012	55679
PROSC	0.00343643	11212
FTH1	0.00343643	2495
C1orf36	0.00343643	343035
ALDH3A1	0.00343171	218
KIAA0998	0.00342759	23093
RENBP	0.00342572	5973
LOC157378	0.00342466	157378
PKD2L1	0.00342075	9033
CLPTM1	0.0034188	1209
GOT2	0.0034153	2806
SELP	0.00341297	6403
ZNF529	0.00341297	57711
C20orf23	0.00341151	55614
[truncated: 2,523 more rows]

## Sheet: KLF4
Supplementary Table S1
KLF4 interacting partners from BiFC
	KLF4	Gene_id
NAV1	1.27975	139741
TEX27	0.498305	353513
CRTAC1	0.382812	57727
CSDA	0.224255	10360
CD74	0.182979	124152
MGRN1	0.177118	2617
FLJ13639	0.128	3843
RANBP9	0.116704	2034
PPP1R12B	0.108992	11100
SIRT5	0.0979752	286257
UBE1L	0.0890433	10223
DST	0.0839161	4162
NUDT11	0.0829042	84330
IGLL1	0.0815534	2014
HIST2H2BE	0.0763501	5940
HMOX1	0.0750825	6050
HSU79274	0.0742092	10072
SCEL	0.0729167	29094
CLEC4D	0.0684022	87769
UBD	0.0674646	136319
GPC4	0.0668058	10473
GNB2L1	0.066487	126364
GABRA2	0.0652742	51222
C9orf9	0.0651221	6137
GYG	0.0619523	14
ITIH5	0.0614865	8227
RPL36AL	0.0606827	9293
MGC27434	0.0597643	64118
TMEM19	0.0593407	92359
PITRM1	0.0579981	51119
GALNTL2	0.0557842	10809
KLHL18	0.0524297	9032
MGC48628	0.051895	2947
IL6	0.0505141	5725
MGC5391	0.0472441	124626
EIF3S6	0.0466102	5757
ZFP95	0.0456081	6418
TXNDC3	0.0427514	2114
UXT	0.0420187	4951
MKL2	0.0412349	8968
LOC127540	0.0412131	79415
SCYL1	0.0408416	64114
MGC48637	0.04	5209
MGC87631	0.0386828	5948
EIF4EBP3	0.0381356	3150
FLJ10618	0.0379338	6517
ZBTB5	0.0376214	8337
SF3B2	0.0364857	339448
ST6GALNAC1	0.0363432	6733
C20orf12	0.036152	2039
ZPBP	0.0342309	8332
RAMP3	0.0338744	80829
ZNF345	0.0336106	9401
GTF2H5	0.033557	389458
SELT	0.0334821	9416
NIT1	0.0334737	8366
LUM	0.0331126	153527
MYCL1	0.0325671	1411
SLURP1	0.0322581	6857
PUSL1	0.0322581	682
SRrp35	0.0321623	55253
AGO61	0.0313531	4171
HCLS1	0.0310702	6829
FLJ20485	0.031015	10148
EIF3S6IP	0.0305595	9168
CMKOR1	0.029724	4350
DTNB	0.0291411	244
RAB6B	0.0286041	8895
FLJ11200	0.0285714	2172
ZNF85	0.028169	221184
BCL2L1	0.0281339	6194
PTK2	0.0265487	3779
NXPH3	0.0256787	79829
RPL13A	0.0256158	23017
HEBP2	0.0250522	25945
COMMD1	0.0246105	8361
ZDHHC4	0.0238908	54788
FUS	0.0235381	10726
C6orf182	0.023511	3939
PGK2	0.0231092	9087
GATM	0.0227273	8468
INS	0.0226501	55139
TMED6	0.0224654	5184
CRIP2	0.0224237	4494
C14orf2	0.0223554	3176
DCN	0.0223127	2169
CD40	0.021978	2017
NUPL1	0.0219436	11163
ZNF524	0.0217803	203569
FLJ32915	0.0214511	1427
FLJ32130	0.0208804	6187
FLJ22555	0.0208729	219928
PDE4DIP	0.0207612	150275
CST9L	0.020436	54814
CXCR3	0.0198347	23787
HOXA9	0.019833	4501
NEK11	0.019706	94274
PHYHIPL	0.0193548	124245
PRKAR2A	0.0193165	55915
DKFZp547I048	0.0193103	23580
DUSP7	0.0190791	6904
ZNF169	0.0190627	8353
ARF4	0.019037	56654
HDHD4	0.0188679	9913
DKFZP566M114	0.0188053	3184
MGC87315	0.0186335	388536
EFNB2	0.0183673	23581
LOC541471	0.0183673	2597
TCAP	0.0182959	26039
ALG8	0.0182356	79706
KRT6L	0.0181159	141
FBXO7	0.0175879	3190
CTCF	0.017425	114926
CTSO	0.0172872	90507
DMC1	0.017284	8334
UBE2S	0.0171413	307
FLJ20701	0.0164948	23647
MGC20255	0.0163934	55608
GALT	0.0162866	8364
DDX6	0.0160305	84065
FTL	0.0160256	81892
KRTAP5-9	0.0159624	64841
VIM	0.0159574	55788
UBOX5	0.0157895	78988
SEMA4G	0.0157096	23187
HLA-DMA	0.0155082	92906
SLC7A7	0.0153584	23279
ASTN2	0.0153374	134285
PCGF1	0.0153159	402
BDH	0.0152941	923
CLCNKB	0.0152878	9324
ATM	0.0152174	164668
KLF6	0.01514	10159
DYRK2	0.0149873	3925
KIAA0980	0.0148242	29104
MR1	0.0147783	124790
SLD5	0.0145631	222962
LARP	0.0145059	8359
TGM1	0.0144404	10481
DDX43	0.0143805	1155
ZNF502	0.0142077	1674
AP3M2	0.0140845	23144
PWWP2	0.0140237	83943
IDH3A	0.0139373	2355
ZNF306	0.0138249	163
CDKN2D	0.0137177	63970
RNF133	0.0136742	55851
HNRPA1	0.0135898	8368
DKK3	0.0135593	1455
C19orf36	0.0134357	6902
AZGP1	0.0134228	10342
FDXR	0.0133843	388650
MGC35338	0.013278	6125
RINT-1	0.0132047	6907
SE57-1	0.0131874	3561
GBP5	0.0130532	134492
DPM1	0.012945	4151
C9orf64	0.0128932	4504
ZNF200	0.0128755	55110
RNF36	0.0128355	6324
KIAA0792	0.0127632	3149
RPP14	0.0127168	10327
LAPTM4A	0.0126582	55847
TTMP	0.0126183	4489
CALM1	0.0125392	8341
PRSS11	0.0124805	28974
GOLGA4	0.0124138	8666
ASB2	0.0123967	3755
PMF1	0.0123552	6665
C7orf27	0.0122951	172
ANXA5	0.0122823	85453
ACADS	0.0122549	5877
MEF2D	0.012109	56996
GAD1	0.0120846	55890
PSMA8	0.012016	8565
FLJ22353	0.0118977	5998
KIR3DL1	0.0118841	79618
FLJ21415	0.0118707	6727
MGC13379	0.0118343	57715
SPINLW1	0.0116891	2130
TNNI1	0.0115359	9502
MYNN	0.011509	6242
EIF5A2	0.0115037	2029
PPA2	0.0114155	283471
STARD3NL	0.0113452	4714
CKB	0.0111977	56033
RNUXA	0.0111916	6119
PRDM4	0.0111868	27350
ATP10D	0.0111524	51806
MGC4504	0.0111421	9991
HIST1H3A	0.0111223	26017
CNNM3	0.011041	29763
MGC34796	0.0110294	2596
MTHFS	0.0109919	25796
MGC52282	0.0109105	8365
MGC4618	0.0109091	55177
MGC12981	0.0108992	2832
GREM1	0.0108959	116496
LRRIQ1	0.0107751	10078
GABRB1	0.0107623	474
DRG1	0.0107015	151903
CXorf17	0.0106232	6139
FLJ22490	0.0104895	5871
NUP35	0.0104712	26015
EWSR1	0.0104603	10436
FKBP7	0.0104167	57038
NTSR2	0.0103858	132228
EIF4B	0.0103823	51185
NR2C2	0.0103619	147339
PSMD3	0.010352	79169
COPZ1	0.0103448	221472
RPS14	0.0103093	90226
MGC40499	0.0102728	55789
ZNF679	0.0102586	63977
UBE2T	0.0102471	7414
GMPPB	0.0101833	9765
RDX	0.0101695	8544
NIPA2	0.0101523	51645
MTRF1	0.0101523	84823
SCRG1	0.010101	8241
PPAN	0.0100236	90416
TRH	0.0100143	54971
TFPI	0.00995025	26232
GTPBP3	0.00995025	58494
MGC90512	0.00987306	1176
VTI1A	0.00981997	22918
C6orf123	0.00980392	7167
NDUFV2	0.00979432	3557
BBOX1	0.00968992	6132
NIPBL	0.00968242	81563
TNP1	0.00953289	3660
FN3KRP	0.00948542	8312
FLJ38725	0.0094697	55244
SLN	0.0094697	4641
TJP2	0.00941423	8331
ORMDL1	0.00938967	22977
COX11	0.00933908	1021
GOSR2	0.00929152	196872
RNF185	0.00928074	83550
ZCCHC9	0.00923077	22928
CXCL10	0.00920245	6392
RDH11	0.00916442	6284
UCK1	0.00914381	7381
EFCBP2	0.00909091	51076
YPEL1	0.00907092	64743
ARFIP2	0.00900901	56963
OVOS2	0.00899428	685
ADRBK2	0.00897868	2319
FLJ20850	0.00896991	27152
EEF1E1	0.00896638	29097
SAMD3	0.00891089	5912
GAL	0.00890208	55092
PPP2R1A	0.00890208	64805
CXCL3	0.00877193	79874
TEKT3	0.00875576	1081
NKIRAS1	0.00873587	4010
CYP3A7	0.00873362	79066
ST3GAL2	0.00871731	79177
CBX5	0.00867052	22929
MTHFR	0.00867052	8676
C15orf15	0.00862641	23479
MTUS1	0.00860215	84218
NPM1	0.00858369	10096
VIL2	0.00848303	161829
MGC4238	0.00847458	55677
CDKN1A	0.00847458	60314
MRPL21	0.00845572	9112
SPANXC	0.00844391	5015
MRP63	0.0084317	7032
C6orf152	0.00840336	28971
EXOSC10	0.00839601	90070
SHD	0.0083647	5121
PSMC1	0.00833333	55634
ZNF488	0.00831601	5127
GPRC5D	0.00828157	7327
B4GALT3	0.00825877	8336
MAGEA8	0.00825082	2288
MGC2560	0.00824873	54987
NDUFB1	0.00824499	8682
PDLIM4	0.00823045	54918
GNG5	0.00818452	6699
MGC16943	0.00814775	154661
ARL10C	0.00814249	9022
CALM2	0.00811908	142937
SNRPB	0.00811688	5232
DHX30	0.00810263	10713
RND3	0.00809353	377677
RPL32	0.00808229	4115
CXCL11	0.00807537	84247
NUDT6	0.00806452	285600
MGC34821	0.00806452	129563
MBD5	0.00805452	6624
C20orf111	0.00796813	51360
SRPK2	0.00786646	8976
SV2B	0.00773276	4190
ARP3BETA	0.00772947	1646
LOC220869	0.00772201	54819
ETV5	0.00769231	22882
DYRK3	0.00769231	10563
ARL6IP6	0.00768935	79089
PRAME	0.00765697	5372
ALKBH	0.00764088	1576
LOC255330	0.00761905	55293
AQP3	0.00760778	5791
STAR	0.00755858	657
SOAT1	0.00754717	91
HOXB6	0.0075337	3225
CASP9	0.00752162	10626
C10orf61	0.0075188	8520
MGC10993	0.00751315	3937
ZFP276	0.00749064	81501
KIAA0859	0.00748663	8451
MAX	0.00746269	5715
HTATIP2	0.00746269	55863
EML1	0.0074565	60490
RCV1	0.00745157	9785
KM-HN-1	0.00743802	5620
LOC284912	0.00740741	54675
SELPLG	0.00739827	57142
RHEBL1	0.00739523	9715
HSFY1	0.00737463	203245
FLJ23129	0.00737101	51187
LYPLA3	0.00734908	23521
REG1B	0.00733496	93979
NUDT10	0.00731529	51649
PPAP2C	0.00726392	3205
ABHD2	0.00726392	154
FLJ23091	0.00726141	7123
SLC22A2	0.00724638	4490
SLC38A1	0.0071844	81567
EIF2C2	0.00718133	4633
SLC17A5	0.00716846	10049
CYB5	0.00715991	637
GIMAP2	0.00715991	221938
FLJ21019	0.00713013	10430
HMGN3	0.00712976	3713
TMEFF1	0.00712106	84335
C14orf130	0.00711297	9506
ALS2CR15	0.00710702	202915
RTN2	0.00706714	5733
PYCR1	0.00705394	53405
LOC284123	0.00704225	23132
FLJ23554	0.00704225	51382
TNFSF12	0.00699489	79723
NFS1	0.00696864	29796
TOR1B	0.00695187	90861
KCNAB1	0.00693909	29968
SF3A1	0.00692841	3338
FHL5	0.00692042	10518
ATF3	0.00692042	8567
CHCHD5	0.00688655	29935
CHPPR	0.00686813	285622
NPC2	0.00684931	10237
CLDN4	0.00684931	91782
RTKN	0.00680934	5685
EPHA4	0.00680934	10392
LOC401466	0.00680272	10653
C14orf125	0.00679953	1809
MGC14798	0.00678867	51149
RAI1	0.00677966	7741
CXX1	0.00675676	26099
TIMM17A	0.00670103	51466
PCOLCE2	0.00669344	9325
RAC2	0.00666667	83693
MGC13102	0.00666667	10695
USP45	0.00666667	11344
ZNF496	0.00666489	284459
PLLP	0.00665188	404636
CYFIP2	0.00665188	3202
SLC35B2	0.00664452	57456
POLR3E	0.00661626	57708
CTSK	0.00660066	3171
GPR83	0.00658617	116135
MRPL38	0.00658228	11054
ACAD9	0.00657895	11333
TPSB2	0.00654665	11334
TIMD4	0.00654129	54867
CYP4V2	0.00651769	5257
LOC493856	0.00650651	339184
FLJ20487	0.00648883	25962
CCL21	0.00647249	11182
C10orf137	0.00645995	23468
IRF4	0.00644942	79026
FARSLB	0.00643432	9538
CCKBR	0.00641613	945
OPHN1	0.00641586	8738
GATA1	0.0064154	7417
OMG	0.00641026	7045
RAB23	0.00641026	79642
KLHL1	0.00640205	6205
SPN	0.00638978	441250
SULF2	0.00636943	54960
MGC12538	0.00636943	9639
TINF2	0.00636943	25959
ABCF2	0.00634802	54205
CKS1B	0.00633312	400509
PIPOX	0.00632911	10067
PARP1	0.00632245	201799
BOP1	0.00630252	56259
CPA5	0.00629591	3704
PCTK1	0.00629556	1725
F2R	0.00628931	83605
THNSL1	0.00628272	23401
RHOBTB1	0.00625	10682
C9orf23	0.00625	1801
FLJ32332	0.00625	83746
UBE2C	0.00623701	55036
PAPSS2	0.00623182	2781
ZNRF1	0.00618238	5935
CPZ	0.00618174	5452
SIPA1L2	0.00616333	124935
ELF5	0.00616197	1519
C13orf7	0.00615729	3203
DSTN	0.00615655	58495
IL13RA1	0.00614574	5330
EP400	0.00614439	6426
DRG2	0.00614011	441521
RHOF	0.00611765	9975
SNCG	0.00611247	5005
SKIV2L	0.00611154	1978
GABARAPL2	0.00610221	255104
C14orf151	0.00609911	113675
C2orf24	0.00609013	10400
MGC34799	0.0060896	79656
FLJ36748	0.00607143	5906
SURF2	0.00601202	7177
ABHD14A	0.0060024	6628
EPDR1	0.00598802	706
ERAF	0.00597692	51686
DGCR2	0.0059761	10654
CLDN12	0.00597015	55974
TSPAN17	0.00597015	710
C10orf47	0.00595238	80339
MYADM	0.00595238	84948
LHX4	0.00595084	3609
EIF5	0.00594059	10634
GLT8D2	0.00592885	55959
RPS6KB1	0.005923	2952
STAU2	0.00590406	7083
KCNN3	0.00589837	26297
NMUR1	0.00589777	2793
DCTN1	0.00589035	3778
OLFML3	0.00588235	9630
BIRC2	0.00588235	85464
DNAJB5	0.00586128	199704
MGC40179	0.00585137	338094
STRA13	0.00584795	2189
X102	0.00584795	7763
TLE1	0.00583992	2771
LOC128153	0.00582242	154075
COX6B1	0.00581818	29108
KCTD5	0.00581734	3029
FAM13C1	0.00581395	55515
TAF12	0.00581395	10598
TLR2	0.00581395	8493
HSPA4	0.00580271	56260
CDKN2C	0.00578035	388695
SLC23A3	0.00578035	152217
LOC56902	0.00577201	55006
MINA	0.00577034	1280
EMP3	0.00575954	4950
EAP30	0.00575816	63978
FLJ20699	0.0057554	55004
ZRF1	0.00575264	90233
WHSC2	0.00575264	84305
LSS	0.00570963	91368
MGC72075	0.00570125	4852
SULT1A3	0.00569926	83460
C10orf10	0.00569476	135295
HM13	0.00568182	5619
KCNE3	0.00568035	133308
ABT1	0.00567108	9317
ERO1L	0.00566995	10777
PS1D	0.00566826	7404
LRP16	0.00566572	5002
NIFIE14	0.00566488	51444
PVALB	0.00566394	3552
DAZAP1	0.00566171	27241
LOC133619	0.00564972	345
PPP1CB	0.0056338	51715
SB145	0.0056101	1443
SFRS11	0.00560367	3021
GYS1	0.00559621	494143
NEIL1	0.00558931	54466
PSD2	0.00557621	55970
PSARL	0.00557325	1337
WHSC1L1	0.00555556	51083
TERF1	0.00555556	134265
UQCRC1	0.00554715	11056
GOLPH2	0.00553676	7554
SPATA8	0.00553097	126961
MLLT10	0.00552486	55611
ZNF580	0.00550055	26074
TCOF1	0.00549115	6195
JPH3	0.00547845	6349
KIAA0408	0.00546946	79810
HEMK1	0.00545596	283461
FLJ10726	0.00543478	2961
NOV	0.00542986	121504
C10orf119	0.00542594	81619
RIC8	0.00542496	4694
RASA1	0.00541516	84310
GRP	0.00541272	7982
KCNJ15	0.00540541	22829
FLJ30655	0.00539466	57693
UBE2R2	0.00539374	29074
DKFZp727G131	0.00539374	7039
NUP50	0.00537996	79188
TSEN2	0.00536193	10268
SULT1E1	0.00536193	93377
SPIRE1	0.00535475	29083
C10orf77	0.00535211	10694
H3F3B	0.00535096	256281
FLJ12681	0.00534759	2275
NEIL2	0.00532623	23092
PLK3	0.00532481	5202
PPT2	0.00531713	91661
C10orf49	0.00530786	113691
IL26	0.00529661	58516
NARF	0.00528541	5191
ANKRD10	0.00528402	51617
TRIP4	0.00528338	9443
GPR17	0.00527705	7075
APH1A	0.00526742	8637
TSSC4	0.00526316	26993
MGC70924	0.00526316	1731
KHDRBS1	0.00524934	4926
PSTPIP2	0.00523013	84191
ARRDC3	0.00522193	3219
C20orf44	0.00518807	79091
MCSP	0.00518293	78990
KIAA0251	0.00516129	10106
EIF2S2	0.00515464	396
FLJ20291	0.00515222	83878
NAPB	0.00514403	51690
TRIM9	0.00514037	23245
KCNMA1	0.00513761	171489
CCDC5	0.00512104	3630
ITGB5	0.00511945	1487
PAXIP1	0.00511821	64689
BAMBI	0.00511727	65003
SPAG8	0.00511727	22859
MTMR12	0.00509554	283229
NDUFB8	0.00509024	585
FLNA	0.00508582	64108
IMAGE3451454	0.00507246	10974
RNF170	0.00506696	3050
ZMAT1	0.00506329	147525
HBLD1	0.00506329	7567
TIMP2	0.00506329	80019
SIAH1	0.00505837	6217
LRRN3	0.00505618	7351
SLC25A20	0.00504541	51023
CPLX1	0.00504414	10385
ENAH	0.00504002	760
ESM1	0.00503525	83606
RNF31	0.00501672	541471
RPLP1	0.00499287	3185
AASDHPPT	0.00499266	10736
RNF139	0.00497866	6500
TUSC4	0.00497512	376267
PLD1	0.00496771	317749
RFC5	0.0049639	84939
TMEM10	0.00496141	23209
HLA-DRB4	0.00495868	1363
COL23A1	0.00495356	83742
AP2M1	0.00495295	10438
SLU7	0.0049505	9021
HPRP8BP	0.0049459	131450
PPP1CA	0.00493827	79794
LILRA3	0.00492914	64170
APOA1	0.00492773	8548
RPS16	0.00492611	6389
THRA	0.00492611	84128
CPNE5	0.0049239	1233
EXOSC8	0.00492005	143684
FOXA3	0.00491803	127018
FPRL2	0.004914	4105
CKLFSF8	0.00490196	83596
ZNF545	0.00489943	9217
C7orf34	0.00489651	124149
NR1D2	0.00489596	7288
LOC129530	0.00489458	3753
ZNF184	0.0048913	6122
USP6	0.00488998	29911
F2	0.00488998	1841
FGFR1	0.0048852	4149
HYAL1	0.00488306	10953
CD164	0.00488219	27434
CHMP5	0.00488021	873
EPB41L1	0.00487805	26716
FLJ14936	0.00487465	3487
PDIA5	0.00486941	3956
LSM1	0.00486914	9182
FLJ32642	0.00486027	5698
TRAM1	0.00485143	284418
FLJ31795	0.00483968	6218
E2F2	0.00483871	57494
CXorf20	0.00482846	79447
HSPCA	0.00482186	51538
EIF3S2	0.0048216	79038
RGMA	0.00482057	54758
PDILT	0.00481928	57804
ELAVL4	0.00481541	8294
SERPINB8	0.00481541	7531
FBXO38	0.00479846	64783
DDX52	0.00479616	9545
SLC22A15	0.00479386	375346
FLJ10458	0.00479042	1857
CHCHD3	0.00478469	120526
MGC10433	0.00478469	115948
RBM23	0.00478469	51545
MGC42718	0.00478215	9278
FNDC4	0.00478142	6176
C16orf44	0.00478117	116138
RPGRIP1	0.00478011	54973
PYHIN1	0.00478011	92399
KRTHB1	0.00477897	201163
HOXC10	0.00477555	5354
CTSH	0.00477327	2246
ENC2	0.00476191	159989
TNFAIP8	0.00476191	64951
ZNF394	0.00475907	6613
XAGE3	0.00475436	22901
FABP3	0.00475382	4835
IL1R2	0.0047532	113791
C17orf32	0.00475285	26511
ZFYVE19	0.00475221	255488
KIAA1272	0.00475059	9946
HHLA3	0.00473934	6300
IPO4	0.00473934	148281
CDC5L	0.00473934	503543
MRPL28	0.00473373	93973
DERL2	0.00473186	63898
MGC2574	0.00472255	221545
MS4A6E	0.0047142	157927
DPPA2	0.00471204	5689
ITM2C	0.00471142	7517
TTC4	0.00471092	27232
SLC30A4	0.00470588	8187
CSTF2	0.00469851	55024
PARN	0.00469484	126308
CDC42EP4	0.00468384	4209
SLC12A4	0.00468384	64409
BAX	0.00468019	23443
STOML3	0.00467727	51762
LETM1	0.00467687	55836
CD34	0.0046729	5763
EDG6	0.0046729	51374
C20orf67	0.0046729	85025
XCL1	0.00466905	26088
LRRN1	0.00466853	54441
XRCC4	0.00466831	3040
TTID	0.00466137	6778
MGC18216	0.00465426	25809
TTLL3	0.00465116	1026
AIPL1	0.00465116	192683
POLG2	0.00465116	9670
ANP32B	0.00463342	146540
FSTL1	0.00462963	55284
NXPH4	0.00462963	91408
SERPINI2	0.00462294	84791
C10orf53	0.00461095	84736
PBEF1	0.00461066	55000
SLC37A3	0.00460971	6278
MGC15875	0.0046083	55909
FLOT1	0.0046083	140801
PRSS22	0.0046083	113220
PLS3	0.00460594	1478
DNAJB9	0.00459418	5042
SLC35A4	0.00458716	158471
ZNF193	0.00458716	200014
MGC34713	0.00458716	6302
C14orf147	0.0045819	4693
OTUB2	0.00457666	8742
ACYP1	0.00457666	84328
PTMS	0.00457264	6342
FAM57A	0.00457038	51031
RBM19	0.00456621	54935
PTAFR	0.00456526	1158
MYH7B	0.00456274	9054
FLJ31978	0.00455729	10590
SCRL	0.00454683	284440
KIAA1102	0.00454546	55629
CAPZA2	0.00454546	8672
SDHD	0.00453858	56647
BNIP2	0.00453515	1621
MGC23401	0.00453309	2615
CPSF1	0.00453001	3119
THOP1	0.00452944	79158
SLC6A16	0.00452762	55507
SMPDL3A	0.00452034	1153
ACCN4	0.00451467	6451
FLJ22578	0.00450676	23408
GRIA2	0.0044955	128653
HMBS	0.00448718	6038
FLJ14834	0.00448632	8463
FLJ12270	0.00448431	285596
MAPK14	0.00448431	10948
WBSCR1	0.00448179	767
SERPINC1	0.00448143	57205
MAD2L1BP	0.0044757	23087
MGAT5B	0.0044748	1386
VPS24	0.00446429	2589
MGC14560	0.00444444	9522
WDR10	0.00444444	51032
C9orf65	0.0044405	80347
FLJ90165	0.00443787	4618
RPS6KL1	0.0044374	4924
ZNF576	0.00443361	140545
LOC339047	0.00443038	54925
SBDS	0.00442834	125058
PTP4A3	0.00442211	7525
ZNF271	0.00439668	23338
POLR3F	0.0043956	8674
BLNK	0.0043956	81631
IL1A	0.00438982	29066
UBADC1	0.00438597	1855
RPIA	0.00438597	55275
QPCTL	0.00438597	5872
LOC147965	0.00437637	80023
DEDD2	0.00436681	83862
GPR175	0.00436681	155066
LGALS8	0.00436569	1340
ABCG4	0.00436137	5173
LOC119710	0.0043611	128578
CSTF3	0.00435949	3418
NAP1L3	0.0043573	146542
MGC42951	0.00434783	79885
UBR2	0.00434783	9076
MDS032	0.00434783	83595
NEK3	0.00434449	26292
ELA3A	0.00433526	11047
CSNK1D	0.00432309	126823
PHF21A	0.00432099	27338
GPX3	0.0043175	64168
PSMA4	0.00431282	2993
MLZE	0.00431035	51560
FLJ44620	0.00431035	5192
RPS6KA1	0.00431035	9503
ARL10B	0.00431035	10289
PRMT7	0.00430416	10229
NR4A1	0.00430416	158399
TCP10	0.00429646	494141
NPHP1	0.00429492	7407
MGC45564	0.00429338	10762
FLJ25333	0.00428397	56169
FNDC3B	0.00427873	89848
HIST1H2AA	0.00427452	5077
DTNBP1	0.0042735	23478
SERPINB6	0.00426986	8557
FLJ20397	0.00426986	23386
KCNG3	0.00426649	201965
C14orf108	0.00425834	9349
ZNF651	0.00425532	64795
PPP3CA	0.00425532	30844
RPS6	0.00424976	7165
ASK	0.00424628	84141
TDE2L	0.00424178	5279
NMNAT1	0.00424178	6648
CXorf26	0.00423953	8349
Pfs2	0.00423729	79139
OTX1	0.00423729	962
RBBP5	0.00423729	1030
BANP	0.0042349	54626
SMAD4	0.00423216	23281
DDX50	0.00423096	200895
SCAP2	0.00422833	801
PPP1R12C	0.00422764	80094
GGT1	0.0042261	440700
RAB4A	0.00421941	56927
C9orf76	0.00421941	79901
TRGV7	0.00421814	3183
HLA-DMB	0.00421804	144406
AP1M1	0.00421348	127247
TUSC3	0.00421053	2949
CGI-121	0.00420905	2286
LOC202459	0.00420389	2791
ATP6V0A2	0.0041958	5579
SLC38A2	0.00419539	50838
LOC389429	0.00419132	1163
NYD-SP14	0.00419085	8712
FBXL3	0.00419085	4354
TDRD7	0.0041841	1562
KIAA0157	0.0041841	10137
ZNF317	0.0041841	5224
CRX	0.0041816	116113
VAMP2	0.00417827	10476
FLJ20125	0.00417149	8706
NUP155	0.00416281	84698
NYREN18	0.00416185	8028
C20orf100	0.004158	64149
ATP5C1	0.00415554	54765
MFGE8	0.00415512	1139
HH114	0.00415153	9912
MGC16075	0.00414938	25822
CXCR6	0.00414594	51260
FAM3D	0.00413651	80006
SLC19A3	0.00413467	3898
SEC22L1	0.00413223	84289
PSENEN	0.0041301	10230
DDX46	0.00412088	130026
EVER1	0.00412088	22871
RAB1A	0.00411946	54504
MSRB3	0.00411523	9364
NMB	0.00411523	79102
NIPSNAP3B	0.00411523	81570
LRFN4	0.00411523	7756
P2RX5	0.00410678	92454
ZNF610	0.00410678	9455
TEBP	0.00410448	51293
SDPR	0.00410397	10105
NFKBIL2	0.00410303	7325
GJB2	0.00409836	3575
PKLR	0.00409836	283849
NIF3L1BP1	0.00409836	65993
SPTLC1	0.00409836	10369
VBP1	0.00409836	63947
OSBPL5	0.00409117	113763
TBL2	0.00408998	4807
GADD45A	0.00408831	6357
CREB3L1	0.00408163	133482
ANKRD5	0.00407997	959
NTE	0.00407925	8817
SUGT1P	0.00407886	3315
PHACTR4	0.0040783	138311
SLC43A3	0.00407498	9071
MGC12815	0.00407498	23563
KIF1B	0.00407268	5217
MMP2	0.00407056	9898
DHRS7	0.00406321	84856
SLC25A27	0.00405954	246330
ARRB1	0.00404858	54997
MXRA8	0.0040404	222171
DHPS	0.00403691	29803
ZNFN1A1	0.00403633	9746
KIAA0962	0.00403531	9702
DHCR7	0.00403476	5552
LAP1B	0.00402955	84837
ALG3	0.00402685	55117
C6orf199	0.00402685	51411
CXorf44	0.00402414	56937
FBXO15	0.00402299	5780
LOC148203	0.00401606	2742
LPPR2	0.00401146	83641
SUMO2	0.00401069	10554
RABIF	0.00400802	659
TUBB2	0.0040032	50804
CLYBL	0.00400246	51329
NARG1L	0.004	56063
RGS18	0.00399631	5375
APEH	0.00399467	113622
RBM4	0.00399401	51527
C18orf18	0.00399315	26224
KRTAP3-3	0.00399202	10026
VPS54	0.00399202	7347
TAF6L	0.00398804	761
BAIAP2L2	0.00398657	92675
FES	0.00398633	8000
DKC1	0.00398142	64782
TMEM35	0.00398089	1936
GADD45GIP1	0.00398089	55905
FLJ25439	0.0039801	23589
PIGF	0.00397966	51562
HOOK2	0.00397822	4282
CPT1A	0.00397614	5032
FLJ21945	0.00397318	9419
ZA20D3	0.00397298	6231
PVRL2	0.00396825	8663
CXorf50	0.00396563	26284
SPIN3	0.00396563	58490
SAP130	0.00396511	4736
ACSL4	0.00396432	1350
MI-ER1	0.0039604	23223
CD59	0.0039604	3015
UXS1	0.00395648	79087
COX7A2L	0.00395257	6726
ACADM	0.00395257	91272
BGR	0.00395127	4000
KIAA0103	0.00395062	5216
ATP6V1C1	0.00394588	118471
ELA2A	0.00394477	132204
BMPR2	0.00393842	2170
MAGED4	0.00393701	11212
KIR2DL3	0.00393701	112616
PPID	0.00393701	9934
APG9L1	0.00393462	54956
GIF	0.00392927	11267
DNAJB2	0.00392157	54904
HLA-B	0.00392157	1209
RHOC	0.00391475	84076
HLA-DRA	0.00391389	84800
DMTF1	0.00391198	3845
C3orf6	0.00391134	3216
MUM1	0.00391134	57132
EPHA10	0.00390952	79897
KLK5	0.0039093	9563
MAGEC2	0.00390903	28955
CNR2	0.00390752	25901
RAD51AP1	0.00390625	94101
ARHGEF1	0.00390625	64949
ZCSL2	0.00390625	162979
PXMP4	0.00390625	64581
TARSL1	0.00390244	122616
TIE1	0.00390071	54954
C4BPB	0.00389755	597
TOMM20	0.00389674	10572
IL23R	0.00389484	8532
MDS028	0.00389358	3020
S100P	0.00389105	55013
CHRNA7	0.00388817	152877
SLC25A1	0.00388727	1149
FAM5B	0.00388555	51079
DNAJD1	0.00388433	669
ITGB3BP	0.00388349	134145
RHBDL6	0.00388098	84450
MLANA	0.00387973	4677
FADD	0.00387597	25903
AASDH	0.00387597	705
CORO2A	0.00387297	5213
TIMP4	0.00387097	85002
ENO2	0.00386847	8677
TPX2	0.00386215	9350
SAH	0.003861	162972
TU3A	0.003861	1747
CKLF	0.00385728	284040
FAM11A	0.00385604	6402
ACOX2	0.00385357	55052
ACTA1	0.00385208	163486
CXorf34	0.00384885	64789
RAD17	0.00384763	25963
TM7SF3	0.00384763	1366
PLD3	0.00384729	47
DNAJA4	0.00384615	146225
FLJ20449	0.00384615	10580
TRIM15	0.00384615	3678
NCKIPSD	0.00384615	55311
EGR1	0.0038432	10459
C1orf50	0.00384287	3821
PRKCSH	0.00383707	55687
MRPL14	0.00382531	6208
LOC113444	0.00381679	3107
CIDEB	0.00381679	51227
C1orf51	0.00381558	3915
DDX24	0.00381455	4035
FLJ22531	0.00381264	4084
FLJ12671	0.00380849	81831
FLJ20331	0.00380785	55816
CYBB	0.00380711	9636
ISOC1	0.00380711	51523
FLJ21439	0.00380609	56941
LOC92689	0.00380409	84932
LILRB1	0.00380228	2027
FLJ20130	0.00379587	142913
CTRB1	0.00379404	894
C18orf22	0.00379327	57092
LYZL6	0.00378993	8894
TRPM8	0.00378788	6623
MGC20470	0.00378788	10927
RECQL	0.0037843	10589
GNB5	0.00378215	5827
UBE2L6	0.00378174	3980
FGA	0.00378072	11158
MGC19780	0.00377929	27314
RAD1	0.00377715	5920
C6orf85	0.00377643	170063
ITGB4BP	0.00377358	4325
C6orf209	0.00377139	5270
KCNMB2	0.00377121	6192
TRA@	0.00376884	254122
FLJ90231	0.00376648	5031
COL2A1	0.00376412	149466
BCKDK	0.00376293	6627
L3MBTL3	0.00375234	1482
CRP	0.00374532	9236
SMYD3	0.0037422	6892
FLJ20643	0.0037422	60509
ACY1	0.00373972	60492
KIAA1970	0.00373895	3507
FKBP3	0.00373886	121642
C6orf201	0.00373785	4222
LDHAL6B	0.00373599	4255
ADFP	0.00373367	10615
LSM7	0.00373134	10316
SLC10A3	0.00373134	6953
PREPL	0.00373134	3105
ZNF435	0.00372393	151534
PDE6D	0.00372376	23503
NTNG2	0.00372162	283377
TTC16	0.00372116	4133
MAS1L	0.00372055	4869
TMED3	0.00372024	112812
PH-4	0.00371747	6487
KHDRBS3	0.00371747	10456
STC2	0.00371666	51699
TM6SF1	0.00371057	402573
KRT23	0.00370995	2844
RNF41	0.00370687	51292
ALOX5AP	0.00370566	5936
CTBP1	0.0037037	10249
MGC42630	0.00369914	26147
SSBP4	0.00369686	347735
HP	0.00369458	6622
WIG1	0.00369251	26258
FLJ44216	0.00369198	124602
APEX1	0.00369004	6373
TAS2R5	0.00369004	6048
MSR1	0.00369004	80221
UGDH	0.00368868	8086
MRPS22	0.00368664	7320
TUBA6	0.0036846	90317
FLJ20512	0.00368227	152195
SCHIP1	0.00367647	5349
GPR34	0.00367647	2010
RG9MTD3	0.00367309	6224
HTN3	0.00367107	10728
C22orf8	0.00366972	151050
BTC	0.00366748	11092
CD19	0.00366524	83546
DAB1	0.00366502	152189
SERPINE2	0.003663	115286
MNDA	0.003663	4292
BRCA1	0.00366221	9139
NDP52	0.00365935	7849
DKFZp762O076	0.00365726	257019
TRADD	0.00365631	9487
MGC16733	0.00365408	4522
EHBP1	0.00365154	79966
TTRAP	0.00364964	90324
AP1M2	0.00364964	51107
DDX55	0.00364964	79954
FLJ23451	0.00364964	2954
PRKCDBP	0.00364964	7130
APBB3	0.00364631	54955
PRG-3	0.0036452	117194
NR3C1	0.00363636	978
ZNF37A	0.00363276	6155
NY-SAR-48	0.00363196	83459
NDST1	0.00362976	1134
C13orf11	0.00362903	6161
PDGFB	0.00362155	9819
LOC400590	0.00361909	910
ROM1	0.00361664	2882
RNASE4	0.00361664	10236
HABP2	0.00361337	83692
PRX	0.00361141	85012
G1P2	0.00361011	3398
EPB41	0.0036036	23616
EDG3	0.0036036	79589
SLC6A6	0.00360072	9555
GBP1	0.00359712	55314
SCG2	0.00359497	5050
FLJ10996	0.00359314	83538
CNP	0.00359281	10842
SFRS4	0.00359195	27283
GK	0.00359174	7762
MGC10744	0.00358974	1462
HPCL2	0.00358774	56155
GRB14	0.00358744	10488
3'HEXO	0.00358423	64778
MGC42157	0.00357782	10923
TNFRSF19L	0.00357143	1870
TDE2	0.00357143	93380
PASD1	0.00357143	28778
MGC15416	0.00357143	219855
CUEDC2	0.00356961	85009
ST5	0.00356888	6554
SNX14	0.00356779	54543
SGK	0.00356718	341
SFRS2	0.00356506	133584
PCDHB15	0.00356506	6556
DNAJC7	0.00356189	1750
GSK3A	0.00355591	56006
PNMA1	0.00355398	54520
PDGFD	0.00355182	151647
SPIN-2	0.00355114	79816
FOSL2	0.0035461	5654
PDZK11	0.00354191	112950
LOC440173	0.00354061	27238
BNIP1	0.00353982	147699
ZNF607	0.00353878	135927
ADCK1	0.00353565	247
FLJ10006	0.00353357	131118
FBXL5	0.00353357	2645
GZMA	0.00353017	6275
FLJ10707	0.00353001	5933
FLJ11000	0.00352973	3206
DNAJB11	0.00352766	389429
C14orf29	0.00352665	6936
UBE2G2	0.00352526	57116
KIF3A	0.00352113	54602
C10orf33	0.00351958	2768
C14orf94	0.00351958	84866
RWDD2	0.00351775	5094
SNAP25	0.00351494	145957
CCDC16	0.00351288	79671
MAP2K6	0.00350877	5013
CACNG3	0.00350723	6604
AP3S1	0.0035043	11082
SNX5	0.00350385	84833
TBC1D2	0.0035036	8874
ZNF165	0.00350263	29015
MOBKL2B	0.00350109	85365
C18orf14	0.00350058	51738
ABCD3	0.00350058	196500
MGC2749	0.00350017	3554
POLE4	0.00349922	1381
EXOSC5	0.0034965	6876
CX3CR1	0.00349243	26133
C21orf51	0.00349162	54948
SLC2A9	0.00348779	84947
LOC492311	0.00348432	9904
CHCHD1	0.00348432	2625
CGI-04	0.0034828	54331
PIK3R3	0.00348028	78999
STOX1	0.00348028	1211
MED18	0.00347826	11171
ARPC1A	0.00347625	10538
NRG1	0.00347222	9181
MSN	0.00347222	9529
FXYD2	0.00347222	10962
FAM46C	0.00346964	5899
KRT15	0.00346955	6657
RABL4	0.00346821	57003
SRPR	0.0034626	4856
C10orf58	0.00346021	10667
LOC142937	0.00346021	845
SMR3B	0.00346021	149371
C15orf29	0.00345821	11340
FBXO4	0.00345781	8228
RAD9B	0.00345722	64089
EFHC2	0.00345622	7314
POLA2	0.00345224	51635
NFKBIE	0.00345224	10490
TENS1	0.00344927	81706
DNAJC10	0.00344828	84817
TREM4	0.00344828	282974
CCNDBP1	0.00344828	29954
LMO2	0.0034459	3340
PHF11	0.00344432	9573
NICN1	0.00344234	5716
NIT2	0.00344234	1442
JMJD2B	0.00343938	56649
TRNT1	0.0034379	59338
TUFM	0.00343721	810
RPL37A	0.00343643	8615
POLE3	0.00343643	55262
TBX6	0.00343643	23464
C1QB	0.00343643	84934
C9orf85	0.00343643	3159
PEX5	0.00343249	51379
WDFY3	0.00343249	60370
MOAP1	0.00343151	84844
H2AFY	0.00343119	84727
ZDHHC9	0.00343053	152100
C10orf59	0.00342906	9403
RAB39B	0.00342818	3856
SHOC2	0.00342759	84296
DLST	0.00342466	7135
TTC15	0.00342285	55916
CIDEC	0.00342131	57697
NXF1	0.00342114	79025
MPI	0.0034188	27004
C14orf139	0.0034188	5949
CARS	0.00341827	9414
KIAA1442	0.00341827	29931
MYL3	0.00341764	6617
FLJ38482	0.00341764	64781
CAV2	0.00341491	11316
ORMDL3	0.00341426	1438
C9orf16	0.00341297	10659
NEGR1	0.00341006	54757
LOC199964	0.00340426	51548
NOSIP	0.00340136	9073
ENO1P	0.00340136	319
KIAA1836	0.00339213	7248
HMGB3	0.00339213	7323
CXADR	0.00338983	162989
ARHGDIA	0.00338983	10186
PAPSS1	0.00338983	90423
PBXIP1	0.0033884	162655
LZIC	0.00338728	1390
KCTD13	0.00338601	55233
NF2	0.00338601	81890
PERLD1	0.00338346	3148
HBD	0.00338164	2976
WBSCR5	0.00337838	5047
ZCSL3	0.00337838	317671
DNASE1L1	0.00337838	78992
AHNAK	0.00337743	64981
APG3L	0.00337553	3646
UBE2M	0.00337553	115416
PIP5KL1	0.0033741	549
PRKAB2	0.0033741	10003
C21orf124	0.00337154	9184
STX12	0.00337126	4601
ZNF585A	0.00337079	2852
NXPH1	0.00336907	1029
HNRPAB	0.00336862	128414
EBI3	0.00336323	317762
MRPL18	0.00336134	10494
ZNF74	0.00335852	56986
GAS	0.00335571	23509
FLJ36888	0.00335571	11157
ELOVL4	0.00335571	26007
PDYN	0.00335289	5805
TMEM9	0.00334946	53826
HELLS	0.00334868	84869
FGF10	0.00334784	51056
RSAD2	0.00334672	10018
PDK3	0.00334652	998
DKFZP564K1964	0.00334588	91543
NCLN	0.00334262	57617
PIGV	0.00334169	25994
IGHD	0.00334029	8073
TK1	0.00333651	51805
KRTHA3B	0.00333333	54952
LOC124245	0.00333333	7529
PRM2	0.00333241	97
RPS3	0.00333222	203286
APOH	0.00333162	1215
SLC12A7	0.00333056	10253
C14orf118	0.00333056	51174
PEX26	0.00333056	7979
DYRK1B	0.00332963	10912
GPX4	0.00332858	64100
MT1H	0.00332447	6924
KRT6A	0.00332226	93323
MTP	0.00332226	80346
ABHD10	0.00332042	56143
CDH16	0.00331887	89894
SLC22A9	0.00331858	9556
KIAA1539	0.00331785	3354
FLJ20345	0.00331754	50810
FLJ11588	0.00331675	55332
ARHGEF2	0.00331565	5356
HMGCL	0.003314	9204
ANXA2	0.00331126	54491
FLJ14981	0.00330907	6856
DHX29	0.00330834	84186
MGC33948	0.00330761	10197
CHRNA1	0.00330761	2963
EIF3S4	0.00330578	7458
SYNGR3	0.00330578	10557
VANGL1	0.00330189	821
MAPKAPK5	0.00330154	84232
FLJ14451	0.00330033	10423
CSF1	0.00329852	6189
LPL	0.0032944	8034
FLJ32569	0.00329381	8612
SDSL	0.00329308	151613
CALB2	0.00329083	84970
HGS	0.00328947	55466
MCM4	0.00328947	85480
FLJ23033	0.00328947	9352
HSD17B4	0.00328839	267004
SUCLA2	0.00328731	51207
MGC34774	0.00328587	283238
PKN2	0.00328407	6767
CCT5	0.00328176	51151
SMAD9	0.00328138	4681
C9orf115	0.00328084	124044
SP192	0.00328084	7372
LGALS3BP	0.00327869	124220
PIK4CB	0.00327869	90809
CASC3	0.00327673	5475
ARSF	0.00327511	6049
CGI-09	0.00327439	261726
GLRX	0.00327225	25966
RIPK2	0.00326797	5037
IGFBP6	0.00326797	9622
APRIN	0.00326797	1627
VMD2	0.00326721	50809
EPM2A	0.00326264	6926
MGC16703	0.00326087	115817
C12orf4	0.00325733	7172
CD58	0.00325468	7681
M96	0.00325407	2171
MTM1	0.00325354	9086
STK25	0.00325144	6520
SEMA4F	0.00325128	56672
PPOX	0.00325027	9961
GPS1	0.00324977	5106
SLC25A26	0.0032491	4879
SPIC	0.00324851	267002
FLJ10374	0.00324675	84532
SCAMP4	0.00323974	3921
INHBA	0.00323625	10226
HIST1H2AL	0.00323392	80705
HMG20B	0.00323206	112724
MAN2B1	0.00323102	9592
ATP6V0D1	0.00323044	1133
RPL10A	0.00322841	84229
CYP2J2	0.00322581	5634
ERF	0.00322165	57380
LOC90355	0.00322135	311
FLJ14888	0.00322061	859
TNFRSF21	0.00322061	11129
HLA-DPA1	0.00321987	414060
C13orf21	0.00321913	10871
YIF1	0.00321888	10793
WISP2	0.00321543	2098
FLJ32115	0.00321396	4308
SLC27A3	0.00321262	5098
PAEP	0.00321199	79875
NFIB	0.00321101	2941
EIF3S12	0.00320513	51274
PEX3	0.00320513	8891
KLF3	0.00320355	51651
KLRD1	0.00320171	54812
ANXA8	0.0032014	6271
PALM2	0.00320128	2287
EXT2	0.0032	2149
DCP1A	0.0032	1512
FLJ23441	0.0032	199775
PRPH	0.00319829	147007
EPHX2	0.00319829	898
TRIM37	0.00319489	79065
DDX27	0.00319489	84899
TIRAP	0.00319489	38
APOBEC3F	0.00319489	23683
FLJ20772	0.00319489	10555
C3orf18	0.00319396	539
BG1	0.00319106	6901
DDX3Y	0.00319081	148327
FEN1	0.00318979	11221
UPK1B	0.00318841	1603
DNPEP	0.00318674	140735
MGC39821	0.00318471	9114
FAM12A	0.00318471	57565
GALK1	0.00318326	200845
PGC	0.00318326	122970
PSPC1	0.00318218	140465
CKM	0.00318195	55471
GABRA4	0.00318134	92106
TADA3L	0.00317965	79370
DALRD3	0.00317662	3669
SIRT7	0.00317628	140576
C7orf20	0.0031746	91304
CSH2	0.0031746	79905
FLJ20013	0.00317316	5577
ALG9	0.00317209	51780
GRCC10	0.00317125	18
FLJ14075	0.00316957	6616
LDHC	0.00316599	8303
CUL7	0.00316581	51015
BTF3	0.00316456	8076
SSX4	0.00316456	149473
MRPS16	0.00316456	3437
DSCR9	0.00316155	56901
NLGN4Y	0.00315789	219927
FLJ10786	0.00315657	51608
GP1BA	0.00315623	57472
HGD	0.00315582	6117
JUNB	0.00315557	220
PRKCH	0.00315244	6157
TAZ	0.00315236	51258
KIAA1754L	0.00315209	9618
MGC34647	0.00315192	1551
SSR3	0.00314961	1937
PHF10	0.00314961	4108
ZNF32	0.00314922	126
PPARD	0.00314795	79777
LY9	0.00314795	199870
DDIT3	0.00314465	84957
KBTBD6	0.00314465	64105
PRDX6	0.00314349	129880
PPIL1	0.00314324	9582
C7orf25	0.00314301	85236
TSSK6	0.00314301	79682
TMC4	0.00314136	29909
DHDH	0.00314106	10138
PABPC4	0.00314005	92104
TRIM16	0.00313873	5320
ACTN1	0.00313562	22932
PDCL2	0.0031348	6253
NOLA2	0.00313381	8749
KPNA3	0.00312989	8813
MYO1F	0.00312826	64786
ST13	0.00312561	7020
MGC35154	0.003125	9553
OGFR	0.003125	6595
MLLT6	0.00312361	1500
NCR3	0.00312221	51386
HT036	0.00312175	115677
MYLC2PL	0.00312013	10120
NUMA1	0.00312013	338382
CDCA1	0.00312013	66000
RFP2	0.0031185	6143
TPK1	0.00311742	29063
EIF2B3	0.00311526	81609
LMO4	0.00311311	10462
MPZL1	0.00311203	112817
FLJ20364	0.00310921	90231
ZNF471	0.00310921	9939
KCNG1	0.00310881	8624
FGFR1OP	0.0031068	51081
ARL4A	0.00310559	4154
C9orf112	0.00310559	339230
NME4	0.00310559	10313
PTPN9	0.00310559	369
ABAT	0.00310318	4496
MTCH1	0.00310078	146664
CSNK1G2	0.00310078	5250
LAP3	0.00309917	2990
FMR1	0.00309859	56961
CDC23	0.00309757	283237
TPT1	0.00309757	51171
LOC51233	0.00309677	55
ETV6	0.00309597	54505
APH1B	0.00309229	808
RGS2	0.0030896	83442
STAT5B	0.0030896	427
TULP3	0.0030888	56521
MGC2603	0.00308833	25791
CHORDC1	0.00308642	826
LOC221091	0.00308642	9513
MGLL	0.00308536	55529
HBXIP	0.00308404	64112
MCM2	0.00308296	5889
WDR5	0.00307929	6668
PHF15	0.00307692	7633
MGST2	0.00307692	54988
SLIC1	0.00307692	254228
FLJ11806	0.00307503	90411
CCDC14	0.00307298	51282
ANKMY1	0.00306749	56935
LYNX1	0.00306749	196074
ATP6V1B1	0.0030656	114879
INSL4	0.0030648	1974
RNF148	0.00306162	308
RPL35A	0.00306122	133686
TDO2	0.00306122	9120
LOC203427	0.00305914	116844
C3orf1	0.00305914	25896
SPANXE	0.00305895	6168
FLJ20989	0.0030581	8883
CSPG6	0.0030581	340061
CDC2L5	0.0030541	66036
BAAT	0.00305344	8796
MGC34830	0.00305301	4074
SGCD	0.00305144	8558
FKBP4	0.00305021	23367
DPF3	0.00304878	6441
ZNF511	0.00304709	7850
PMS1	0.00304588	9107
LOC153364	0.00304414	5680
MGC5508	0.00304054	65117
MGC39900	0.0030349	9570
LOC202051	0.00303375	762
CALCR	0.00303162	29844
ASB17	0.00303145	3964
PCDH1	0.0030303	2950
IL8RA	0.0030303	2773
DVL3	0.00302245	27300
CGI-69	0.00302115	8048
ZNF611	0.00301854	8636
STK32B	0.00301811	23270
HAT1	0.0030175	8692
ADPN	0.00301659	51019
KLC2	0.00301594	586
PPP1R2P3	0.00301583	10802
HIST1H1T	0.00301464	29124
FLJ10847	0.00301318	2271
LCMT1	0.00301205	6427
MAGED1	0.00301205	54165
RAB35	0.00301205	4695
WDFY1	0.00301205	7570
TRIM47	0.00301205	2948
TXNL6	0.00301075	8839
CLN8	0.00300978	4547
IL32	0.00300978	23658
AKR1B1	0.00300842	10602
SERPINA3	0.00300802	10551
CYP4X1	0.00300752	2571
ANLN	0.00300571	57459
AP2A1	0.00300501	26119
GNMT	0.00300429	79002
HLA-E	0.003003	54943
TLE3	0.00300194	55283
GAGE5	0.0030012	23585
TRAF3IP1	0.00300075	65263
VPS41	0.00300043	9322
FLJ14775	0.003	7579
ZNF533	0.003	5307
ZAP128	0.003	124402
C14orf140	0.0029985	6135
SH2B	0.0029976	148581
RFX4	0.00299581	55997
LOC440700	0.00299177	3065
DKFZP434I116	0.00298954	28992
EXOC7	0.0029889	4351
SETDB2	0.00298762	83475
REC14	0.00298359	27430
CCL22	0.00298359	2978
DKFZp761P1121	0.00298285	115024
BLZF1	0.00298184	221120
HIST1H2BK	0.00298126	9212
SPATA7	0.00298103	3084
LDLRAP1	0.00298063	56616
MS4A3	0.00298063	2739
LRFN5	0.00297974	55829
MRPL22	0.00297861	83448
C9orf78	0.00297796	4605
CAST	0.00297619	629
GNB2	0.00297619	22872
ODC-p	0.00297619	245806
FKSG44	0.00297493	51117
F10	0.00297458	56911
FGFBP1	0.00297398	9976
VDAC1	0.00297265	171546
FLJ20716	0.00297177	483
ACTR1B	0.00297177	10382
CANT1	0.0029703	9369
NINJ1	0.0029703	3326
MBD4	0.00296834	166793
POPDC3	0.00296736	207063
NVL	0.00296736	10060
PDLIM3	0.00296736	286451
ACTR6	0.00296516	56967
FLJ31153	0.00296484	91442
NTF5	0.00296384	56681
MRPS23	0.00296256	51118
CLASP2	0.00295967	29761
ALDH1A2	0.00295858	127733
BRD8	0.00295761	23474
TRPC4AP	0.00295608	2921
C14orf135	0.00295469	22998
KS	0.0029511	6142
UBC	0.00295094	80025
BFAR	0.00294985	2706
ZNF79	0.00294985	7532
WDR4	0.00294291	713
GPR101	0.00294241	64794
LOC162427	0.00294118	3608
CST6	0.00294118	10454
TXNDC11	0.00293785	63892
KCNJ3	0.00293747	326624
HNRPDL	0.00293686	8773
CIRBP	0.00293686	283
WDR13	0.00293624	7620
MGC16664	0.00293542	7170
PXMP3	0.00293542	1912
LOC204010	0.00293351	10480
MEF2C	0.00293255	220134
PPIG	0.00293255	54432
FIGNL1	0.00293183	135112
CRBN	0.00292997	1594
ZNF329	0.00292887	23268
DLK1	0.00292826	11063
PPP2CA	0.0029254	22849
MRPS30	0.00292398	3127
ZNF556	0.00292398	285074
GSTA2	0.00292303	284723
ZNF555	0.00292184	6474
PNRC2	0.00292165	7145
E4F1	0.00292113	2787
SDC1	0.00291948	27044
RXRG	0.00291829	10134
C13orf17	0.00291652	154791
C20orf31	0.00291545	498
RP4-622L5	0.00291262	148479
SNX27	0.00291121	53346
GALNT12	0.00291121	84645
BIRC7	0.00291121	83698
ALB	0.00291121	8915
RNF167	0.00291074	7164
DEFA5	0.0029106	2521
KCNIP4	0.00291036	594
POLD4	0.00290775	25821
LYZ	0.00290698	53827
FLJ11011	0.00290613	112858
PFDN4	0.00290592	90333
SPIN2	0.00290577	3043
SKIP	0.00290314	79833
SIL1	0.00290065	5690
HLC-8	0.00290065	54620
TGFA	0.00290023	132989
HPS1	0.00289975	30818
TREX1	0.00289948	84971
PEX10	0.00289948	84340
PRKRIR	0.00289855	9899
PIGO	0.00289855	79637
USP38	0.00289855	51703
U2AF1L3	0.00289785	79631
WASPIP	0.00289575	80315
ZNF100	0.00289575	125113
C6orf51	0.00289157	79027
EDIL3	0.00289017	23398
ERCC3	0.00288878	11149
PIK3CG	0.00288767	9412
CHRM1	0.00288628	112401
8-Sep	0.00288303	11067
RPS8	0.0028826	5962
TRAM1L1	0.00288184	9117
Cep290	0.00287873	5932
CARD12	0.00287853	54970
RAB8B	0.00287853	10648
KIAA1510	0.0028777	7692
GRB2	0.00287632	85366
HMP19	0.0028754	163259
CD52	0.00287522	4656
BMPR1B	0.00287494	64792
MGC9084	0.00287494	2252
LOC403313	0.00287425	83932
BTG3	0.00287356	55328
DEADC1	0.00287265	255758
HNRPU	0.00287121	7704
SLC39A6	0.00286898	148203
MGC2610	0.00286807	401505
SLC22A7	0.00286779	765
KIAA1327	0.00286624	7903
PPM1A	0.00286533	84286
DUSP3	0.00286533	202459
TREM5	0.00286533	3458
LOC63929	0.00286191	84311
P2RX1	0.00286123	6822
MGC17330	0.00286055	84221
RRP22	0.00286011	201181
WNK1	0.00285987	115861
HSPA14	0.00285903	9541
GALNT10	0.00285878	284680
PLA2G12A	0.00285714	7572
MAGEA6	0.00285481	246778
ACVR1B	0.00285307	123355
ARF6	0.00285307	56922
TCEAL8	0.00285171	832
NUDT1	0.00285063	254427
TGOLN2	0.002849	283197
SURF4	0.0028481	1072
PECR	0.00284775	23042
EPS8L1	0.00284753	90480
HERC6	0.00284495	10281
RRAGD	0.00284458	7128
SEC13L1	0.0028436	122481
USP48	0.0028436	5168
SLC30A6	0.00284283	11284
CYP3A4	0.0028427	9450
SNX12	0.00283822	80213
HSPA8	0.00283755	79886
MGC61550	0.00283719	2823
KIAA1961	0.00283688	4701
VPS11	0.00283643	63940
WIPI-2	0.00283487	9246
KLHL17	0.00283387	28958
DKFZP434J0113	0.00283019	648
MGC45438	0.00282805	256369
PFKFB3	0.00282686	27067
ALS2CR4	0.00282558	353116
HSF1	0.00282486	5441
C9orf97	0.00282386	140838
EPHB2	0.00282353	58528
MS4A7	0.00282353	4337
MGC9850	0.00281988	55735
SNRPA	0.00281955	51095
PAGE1	0.00281803	5874
RFX3	0.00281756	63922
FLJ39155	0.0028169	221150
RHBDL7	0.0028169	2258
MGC15476	0.0028169	4731
MCOLN3	0.00281577	347734
GPLD1	0.00281373	29079
MGC33839	0.0028135	4678
LOC130617	0.00281294	11018
NPM2	0.00281195	7732
PKIA	0.00281162	5875
CLEC4E	0.00281057	9552
SLC39A7	0.0028102	8820
LOC55954	0.00280899	64407
HIST1H4B	0.00280899	6286
MGC16044	0.00280899	151473
SEC24C	0.00280899	84271
LIPH	0.00280684	122664
FLJ20457	0.00280636	1639
LOC541473	0.00280603	7067
MED19	0.00280541	9589
LINS1	0.00280505	84881
DERP6	0.00280505	373156
SH3BGR	0.00280308	255403
PAK4	0.00280286	58500
SP100	0.00280269	11021
TSG101	0.00280112	8065
MAD2L1	0.00279916	5718
FLJ20406	0.00279818	3604
RAB6IP2	0.00279818	23682
AOF2	0.00279685	84294
MGC2963	0.0027959	57592
TBCC	0.00279553	51066
FBXO27	0.00279525	23743
SPTLC2	0.00279401	92815
COX5A	0.0027933	8504
NY-REN-7	0.0027933	54586
SFTPD	0.0027933	26526
ATP6V1B2	0.00278552	5269
IGSF6	0.00278552	10019
APG4C	0.00278552	200185
KIAA0409	0.00278067	23627
DUSP15	0.00278035	4818
KATNAL2	0.00278035	10936
AGPAT3	0.00277778	9060
LGALS1	0.00277778	84836
UBAP2L	0.00277692	170626
IL1RN	0.00277489	10890
CGI-128	0.00277393	51035
NCOA5	0.00277393	83931
FAM51A1	0.00277264	8036
PNKP	0.00276912	9820
POTE15	0.00276881	3068
AGPAT5	0.00276817	55109
PSMB9	0.00276817	137994
BCL6B	0.00276702	23786
MMD	0.00276498	284257
PDE4D	0.00276243	10761
XRRA1	0.00275989	1281
FLJ12439	0.00275786	10569
RAPSN	0.00275689	5294
C9orf42	0.00275672	6897
TPM3	0.00275672	7047
PSMB2	0.00275482	79629
TP53	0.00275356	6814
MRFAP1L1	0.00275356	54556
TBXAS1	0.00275229	5876
SYAP1	0.00275179	64708
ALAS1	0.00275157	79048
PPFIA1	0.00275138	6783
MGC10854	0.00275103	26027
C20orf114	0.00274725	5562
C22orf19	0.00274725	81926
NYD-SP20	0.00274725	5034
SDC4	0.00274662	55114
RPS4X	0.00274537	10251
UBE2U	0.0027439	91942
ZNF339	0.00274295	374659
SIRT2	0.00274035	2938
ARIH2	0.00273973	5155
CD68	0.00273973	27032
OSR2	0.00273806	81790
KYNU	0.00273723	8363
EYA2	0.00273651	113130
COX10	0.00273473	4661
HPRT1	0.00273437	255330
MECT1	0.00273373	5147
MGC16121	0.00273373	51338
KIAA0101	0.00273224	54587
MRPL3	0.00273224	51014
CYP2B7P1	0.00272851	55568
PPP2R5C	0.00272851	57820
FOXA1	0.00272162	1175
CRB3	0.00271986	84077
COX6A2	0.00271862	25804
GCN5L2	0.00271657	55599
NYD-SP18	0.00271657	7447
SLC40A1	0.00271634	6583
FBXO18	0.00271555	79443
RAD51L3	0.00271493	1848
COL4A3BP	0.0027137	148753
TTC5	0.0027137	26586
ARMCX4	0.00271003	84945
ATP6V1G1	0.00271003	7305
TINAG	0.00270911	57819
TPSAB1	0.00270758	51231
ACRV1	0.00270514	51008
TXNRD1	0.0027027	27010
PJA2	0.0027027	60312
RPS27L	0.00270179	11155
CGI-119	0.00270071	79004
USP5	0.00270027	90390
NUSAP1	0.00270005	78996
PRKAR2B	0.00269958	3846
BF	0.00269906	6165
TSPAN7	0.00269784	22
SUV39H1	0.00269749	90865
NYD-SP25	0.00269724	5211
KIAA1509	0.00269724	11224
TXNDC10	0.00269542	161142
NOL6	0.00269542	54622
C6	0.002693	4338
GEMIN6	0.002693	57404
SLC25A4	0.0026927	83696
ARFGAP1	0.00269058	9411
DSCR2	0.00268998	83857
HIST1H4J	0.00268998	58515
CDKN1B	0.00268637	374768
FRMD3	0.00268456	51710
NTNG1	0.00268096	128821
C9orf46	0.00268096	56902
GSS	0.00268096	55738
LSP1	0.00268096	158521
RAC3	0.00267994	379
C16orf53	0.00267994	26994
IGF2	0.00267977	54518
IGSF10	0.00267937	2182
SLC39A4	0.00267789	151246
TAPBP	0.00267469	219833
GPR52	0.0026738	10815
RPA3	0.0026738	5914
NUCB1	0.0026732	3750
EDA2R	0.0026729	29057
HDAC3	0.00267176	6732
UBXD3	0.00267165	7262
C20orf18	0.00267142	9019
ANKRD6	0.00267074	9075
MAPK13	0.00266845	1477
P8	0.00266756	6793
WDR58	0.00266667	389
ENTPD3	0.00266667	128061
UBE2V1	0.00266489	58157
MGC2941	0.0026643	58191
MAGI1	0.00266312	23593
C14orf1	0.00266312	84298
ZNF449	0.00266193	8697
SOX2	0.00265957	5516
CPNE7	0.00265957	388818
FLJ20366	0.00265903	219621
NJMU-R1	0.00265893	3081
DOK5	0.00265781	91227
ACBD5	0.00265781	5089
CYP1B1	0.00265765	79160
PECI	0.00265745	79068
SPRY2	0.00265722	2922
CLEC10A	0.00265604	414157
HEAB	0.00265565	541473
PELI2	0.00265487	2701
PSCD4	0.0026533	8293
CALD1	0.00265311	23378
C6orf166	0.00265252	92689
PCDH20	0.00265252	5478
CD6	0.00265252	169693
C9orf68	0.00265018	51659
SLC4A2	0.00265018	151393
AP2B1	0.00265001	4867
WDTC1	0.00264784	2920
TFAP4	0.0026455	57515
INDO	0.0026455	55034
CA7	0.0026455	64718
POR	0.0026455	63943
CNOT6	0.0026455	6687
PRH1	0.00264434	960
MRPL53	0.0026435	54478
CD44	0.0026424	115399
UCHL5	0.00264201	9477
SPATA2	0.00264106	92140
DMRTC2	0.00264042	27130
GJA4	0.00263852	8601
AMY2A	0.00263852	51078
C9orf74	0.00263852	10326
FLJ14803	0.00263703	10766
LOC130940	0.00263505	478
CLCN2	0.00263455	5687
PPP1R1B	0.00263331	4253
KCNA3	0.00263158	8717
C13orf22	0.0026302	6691
YPEL3	0.00262927	8495
NIP	0.00262812	54734
LRRC32	0.00262812	6885
CXorf53	0.00262582	201255
MITF	0.00262566	23564
EDG2	0.00262467	4194
ZNF239	0.00262467	2487
SLC25A18	0.00262467	65108
HLA-DQB1	0.00262238	1716
GH2	0.00262161	81873
EPHX1	0.00262123	9069
WDR6	0.00262123	6291
EML2	0.00261952	51154
MLH1	0.0026178	1831
HADHA	0.0026178	25923
COL5A1	0.0026178	23394
CAMK1D	0.00261694	2983
FLJ36674	0.00261609	23228
CAMKV	0.00261438	25788
POP4	0.00261389	6504
ETV7	0.0026121	8829
PWP1	0.00261159	7090
C14orf92	0.00260756	143471
SQSTM1	0.00260586	257144
ZNF187	0.00260417	10633
CGI-90	0.00260417	253430
PRKCD	0.0026001	91419
AGPAT4	0.0025974	6188
C13orf3	0.0025974	2872
FMO1	0.00259656	55614
TAGAP	0.00259538	204474
APOL2	0.00259516	7064
PNOC	0.00259516	1907
PSMA3	0.00259403	10553
SLC35B1	0.00259067	51112
SUPT4H1	0.002589	29781
FLJ12443	0.00258844	127254
WBSCR24	0.00258788	5473
SDC2	0.00258598	5721
DPYS	0.00258598	147700
OVOL1	0.00258398	11253
CASP14	0.00258398	153745
IL7R	0.00258398	126306
OGN	0.00258303	1312
C10orf93	0.00258265	56998
KLRC4	0.00258207	84989
VTCN1	0.00258112	211
SNAP23	0.00258064	202865
KIAA0776	0.00258064	256130
APOC1	0.00257998	8153
ZNF625	0.00257865	85397
LOC81558	0.00257533	687
MYO15B	0.00257511	3495
PPP1R14A	0.0025737	26085
USP39	0.00257363	9377
MRPL20	0.0025729	8816
EBI2	0.0025718	9047
CLDN3	0.00257069	1488
PARK2	0.00256928	26979
HES2	0.00256849	51179
ASB13	0.00256674	2909
PCGF4	0.0025665	23174
STX10	0.0025641	90806
STAT6	0.0025641	113201
RETN	0.00256082	2783
WNT7A	0.00256082	11133
RAVER1	0.00256016	54932
TSPAN5	0.00256006	51507
SGTA	0.00255973	91734
DCTN2	0.00255885	6906
BAG5	0.00255885	9498
NEUROG1	0.00255755	6094
ZNF101	0.00255654	221504
MGC21688	0.00255537	51714
RGS10	0.00255428	64978
DEPDC6	0.00255428	635
RABGGTA	0.00255428	28815
DHRS4L2	0.0025528	169841
SARS2	0.00255265	80233
ZNF509	0.00255102	222389
FBXO25	0.00255102	143425
FLJ23598	0.00254939	9372
MGC26885	0.00254712	23253
GPR41	0.00254669	51550
C9orf156	0.00254615	199857
FLJ31196	0.00254615	64225
C18orf24	0.00254582	3683
MGC20781	0.00254561	23399
ZNF551	0.00254534	55660
L3MBTL4	0.00254512	3024
C20orf75	0.00254372	6693
C10orf84	0.00254237	4345
AD023	0.00254194	83463
TNXB	0.00254049	81889
TCTE1L	0.00254001	8074
NS3TP2	0.00253888	10992
PLEKHA8	0.00253664	3627
STAT4	0.00253593	283643
GPSN2	0.0025355	4637
MFN2	0.00253485	85013
HSD3B1	0.0025344	887
C21orf77	0.00253378	25764
MFN1	0.00253325	85465
NGFRAP1	0.00253165	79882
EHF	0.00253165	1877
SMS	0.00253165	4057
CETN2	0.00253058	5125
PRKRIP1	0.00252932	27295
UQCRFS1	0.00252844	27109
GALNACT-2	0.00252815	6921
EEF2K	0.00252525	57157
TXNL2	0.00252525	10228
LOC222171	0.00252472	6283
RIN1	0.00252398	6001
MGC10820	0.00252343	220002
ACAS2L	0.00252313	160897
CXorf12	0.00252207	10127
QARS	0.00252207	9315
MOBKL1A	0.00252207	64344
ARHGAP1	0.00252101	127396
SNX7	0.0025203	9045
HSPB1	0.00251995	9229
HPCAL1	0.00251889	81544
SEC63	0.00251792	83479
GIMAP4	0.00251659	389741
C20orf161	0.00251636	54830
PRO1853	0.00251601	23028
HPGD	0.00251527	132949
MGC4266	0.00251509	474354
ANAPC13	0.00251309	127435
ECHDC2	0.00251256	6138
LIMS2	0.00251256	915
PROSC	0.00251256	374875
FTH1	0.0025113	135656
C1orf36	0.00251076	25789
ALDH3A1	0.00250896	148103
KIAA0998	0.00250836	56270
RENBP	0.00250752	3156
LOC157378	0.00250696	10425
PKD2L1	0.00250689	23362
CLPTM1	0.00250627	55208
GOT2	0.00250522	80129
SELP	0.00250417	50717
ZNF529	0.00250156	5617
C20orf23	0.00250104	84795
[truncated: 3,568 more rows]
