# Supplementary material for: Bend family proteins mark chromatin boundaries and synergistically promote early germ cell differentiation
Source: Protein Cell. 2021 Nov 3;13(10):721–41. doi: 10.1007/s13238-021-00884-1 (PMC9233729; doi:10.1007/s13238-021-00884-1)
Supplement: Supplementary file 3 — Supplementary file3 (XLSX 12 kb) [file 13238_2021_884_MOESM3_ESM.xlsx]

## Sheet: Sheet1
Supplementary Table S2
93 candidate genes	Gene ID
HMGN3	9324
NOL3	8996
HMGB1	3146
RNF114/ZNF313	55905
SNURF	8926
SYF2	25949
NUCKS1	64710
RWDD1	146433
SPIC	121599
LASP1	3927
SH3GL2	6456
CDK5	1020
NPM1	4869
NOSIP	51070
CIAPIN1	57019
BCL2L14	79370
BABAM1	29086
DFFA	1676
NME7	29922
NEIL1	79661
ILKAP	80895
NDRG1	10397
TSC22D4	81628
MVK	4598
PCID2	55795
MAP2K2	5605
NOLC1	9221
RBM22	55696
NF1B	4781
BEND5	79656
DDX39	10212
DDX19B	11269
MECP2	4204
ANKH	56172
KLHDC4	54758
PTBP1	5725
PAK4	10298
DTX2	113878
SYK	6850
DUS3L	56931
TGFBRAP1	9392
ORC1L	4998
WWP2	11060
HMGN2	3151
PAGE4	9506
XAGE2	9502
CHCHD2	51142
C6orf130	221443
NAIF1	203245
PRKRIP1	79706
CHMP6	79643
SURF2	6835
STK16	8576
RLBP1	6017
CCDC94	55702
HOMER3	9454
MAPK12	6300
PSPC1	55269
NFIC	4782
PORCN	64840
TRAF4	9618
PWP1	11137
DIDO1	11083
PPM1G	5496
SMAD4	4089
HIRIP3	8479
WDR1	9948
HNRNPR	10236
WBP11	51729
STAT5A	6776
FES	2242
WWP1	11059
MAX	4149
NME1	4830
ID1	3397
C11orf48	79081
PDAP1	11333
FUSIP1	10772
C12orf45	121053
FUNDC2	65991
PDLIM3	27295
PPM1B	5495
TNFAIP8	126282
SNRPA	6627
C9orf78	51759
DCPS	28960
CCDC97	90324
C4orf27	54969
MAPK13	5603
PIP4K2A	5305
C2orf24	27013
CCDC91	55297
HOXA3	3200
CNPPD1/C2orf24	27013
