# Supplementary material for: Bend family proteins mark chromatin boundaries and synergistically promote early germ cell differentiation
Source: Protein Cell. 2021 Nov 3;13(10):721–41. doi: 10.1007/s13238-021-00884-1 (PMC9233729; doi:10.1007/s13238-021-00884-1)
Supplement: Supplementary file 4 — Supplementary file4 (XLS 28 kb) [file 13238_2021_884_MOESM4_ESM.xls]

## Sheet: Sheet1
Supplementary Table S3
RT-qPCR primers
mBend5-F	TACAGCAGGCCAAGAAGCT
mBend5-R	CGGGGTAATAGGACGACG
mBlimp1-F	AGCATGACCTGACATTGACACC
mBlimp1-R	CTCAACACTCTCATGTAAGAGGC
mStella-F	AGGCTCGAAGGAAATGAGTTTG
RT-Stella-R	TCCTAATTCTTCCCGATTTTCG
mcFos-F	ATGATGTTCTCGGGTTTCAAC
mcFos-R	GACAGATCTGCGCAAAAGTC
mFosB-F	ATGTTTCAAGCTTTTCCCGG
mFosB-R	TGTGATTGCGGTGACCGTTG
mFgf5-F	ATGAGCCTGTCCTTGCTCTTCC
mFgf5-R	CGAAGAAAACGTCGCGCTAC
mFgf15-F	GGAGGACCAAAACGAACGAA
mFgf15-R	CTCCCTGAAGGTACAGTCTT
mGadd45g-F	ATCTTTACCTGCGCTCGGGT
mGadd45g-R	GACAGCAGAAGTTCGTGCAG
mCar4-F	ATGCAGCTCCTTCTTGCTCT
mCar4-R	ACAATGTTGATGGGGGACTG
mRad25-R	ATGGGGAATCGAACAGATGA
mRad25-R	GCGACTGTCGTGGCTGAACT
mH19-F	GGAATGTTGAAGGACTGAGG
mH19-R	GGAATGTTGAAGGACTGAGG
mPou3f1-F	ATGGCCACCACCGCGCAGTA
mPou3f1-R	AGCTTCTGCACTTCGCGGTA
mBend3-F	ATGTCCCAGCTTCACAGCAA
mBend3-R	AAGGAGTCGACAGGCTAGGT
mBend4-F	CACGGTCACCCATCCTCCTCTA
mBend4-R	GCCTCGTCCCACTGTTTGCT
mBend5-F	ACCAGCAGCAACAAGAGGAGAT
mBend5-R	CAAGCCGCAGGAGTAGCACAT
mBend6-F	TCCCCAGATTCGTTTGCCTC
mBend6-R	ACTGCTTCTCACCAGGATGC
mBend7-F	AAAACAAGAGCCGCAGGTTG
mBend7-R	CGCCCCACGTGAATTAGAGT
mNacc1-F	CCTTGTGTCACGGGTCAAGA
mNacc1-R	CTGAGGCATCCGGTTAAGGG
m/Hgapdh-F	TGACCTCAACTACATGGTCTACA
m/Hgapdh-R	CTTCCCATTCTCGGCCTTG
mBend4 iso1&2-F	CACGGTCACCCATCCTCCTCTA
mBend4 iso1&2-R	GCCTCGTCCCACTGTTTGCT
mBend4 iso2-F	CCAGACCGTCCTCGATTACCT
mBend4 iso2-R	GAGGCACGTGACTTTAACTGGAT
shRNA sequences
Bend5-shRNA-F
GATCCCCCCAGCTTAGACACATCAAGAGATTCAAGAGATCTCTTGATGTGTCTAAGCTGTTTTTTC
Bend5-shRNA-R
TCGAGAAAAAACAGCTTAGACACATCAAGAGATCTCTTGAATCTCTTGATGTGTCTAAGCTGGGGG
Oligo sequences
Stella-Oligo1-F	TAAAGGCGTGGTGGCTACCACTGCCAGGTT
Stella-Oligo1-R	AACCTGGCAGTGGTAGCCACCACGCCTTTA
Stella-Oligo2-F	TGAAGTCTTTTTTTTTTTTCCTTCCCATTT
Stella-Oligo2-R	AAATGGGAAGGAAAAAAAAAAAAGACTTCA
Stella-Oligo3-F	TCCACCTGCCTCAGCCTCCCTGGAACTGGCTGGGA
Stella-Oligo3-R	TCCCAGCCAGTTCCAGGGAGGCTGAGGCAGGTGGA
Stella-Oligo4-F	TTGCGCAGGGTTAGTTTTAACCGAGAGCGGGGAAT
Stella-Oligo4-R	ATTCCCCGCTCTCGGTTAAAACTAACCCTGCGCAATCCCA
Stella-Oligo5-F	CCGAGAGCGGGGAATCCTACAGTAAAAAGGCCCCGCCTCCGC
Stella-Oligo5-R	GCGGAGGCGGGGCCTTTTTACTGTAGGATTCCCCGCTCTCGG
ChIP primers
Stella-ChIP-1F	CGGGGTTTTGGGAAGC
Stella-ChIP-1R	GCATTTTCACCCCGAGG
Stella-ChIP-2F	GTGGTGGCTACCACTGCCAGGTTT
Stella-ChIP-2R	CGGTTAAAACTAACCCTGCG
Stella-ChIP-3F	TATATCATAAAATATCCATCTATTTAAGTA
Stella-ChIP-3R	GATCAGTGAACTGGGTTTATATGT
Bend4 gRNA
CCGCCGCCCGTCCTTCTTGG(AGG)
DNA bisulfite treatment and PCR amplification
Stella-ICE-F	TTTTTTGAGTGTTAGAGTTAAAGGTAAG ( 55℃ )
Stella-ICE-R	CCAACATCTATAAACACTATATACTATATACAACA
StellaICE (nest)-F	AAAGGTAAGGTAAGAGTTATTATGGTTG( 60℃ )
StellaICE (nest)-R	CCAACATCTATAAACACTATATACTATATACAACA
H19 (out-F)	GAGTATTTAGGAGGTATAAGAATT
H19 (out-R)	ATCAAAAACTAACATAAACCCCT
H19 (in-F)	GTAAGGAGATTATGTTTATTTTTGG
H19 (in-R)	CCTCATTAATCCCATAACTAT
Igf2r (out-F)	TTAGTGGGGTATTTTTATTTGTATGG
Igf2r (out/in-R)	AAATATCCTAAAAATACAAACTACAC
Igf2r (in-F)	GTGTGGTATTTTTATGTATAGTTAGG
