# Supplementary material for: Bend family proteins mark chromatin boundaries and synergistically promote early germ cell differentiation
Source: Protein Cell. 2021 Nov 3;13(10):721–41. doi: 10.1007/s13238-021-00884-1 (PMC9233729; doi:10.1007/s13238-021-00884-1)
Supplement: Supplementary file 5 — Supplementary file5 (XLSX 2171 kb) [file 13238_2021_884_MOESM5_ESM.xlsx]

## Sheet: Sheet1
tracking_id	Vector_D0	Vector_D2	Bend5_D0	Bend5_D2	Gene Name
ENSMUSG00000088249	0	0	0	1701260	Gm25908
ENSMUSG00000064356	46664.4	40410.3	51016	37603.5	mt-Atp8
ENSMUSG00000064357	18249.4	13524.7	18245.7	15730.7	mt-Atp6
ENSMUSG00000064354	19458.5	14912.9	17934.4	15449.8	mt-Co2
ENSMUSG00000064358	16266.2	13053.3	16082	14554.9	mt-Co3
ENSMUSG00000064351	16187.7	15641.5	15758.1	13935.5	mt-Co1
ENSMUSG00000088932	0	0	0	10359.6	Gm25920
ENSMUSG00000064368	8055.55	6439.02	8628.79	7185.4	mt-Nd6
ENSMUSG00000064341	8818.49	4491.11	8194.09	6185.84	mt-Nd1
ENSMUSG00000007892	4611.1	3575.7	6136.13	5866.91	Rplp1
ENSMUSG00000064363	7642.98	3994.78	7695.07	5801.33	mt-Nd4
ENSMUSG00000037742	5414.18	5525.74	5296.31	5570.31	Eef1a1
ENSMUSG00000064360	5039.48	2180.04	5892.08	4728.17	mt-Nd3
ENSMUSG00000025362	3878.44	3825.51	4165.52	4507.68	Rps26
ENSMUSG00000064370	5467.09	2790.25	5470.85	4482.62	mt-Cytb
ENSMUSG00000064345	5792.23	2350.93	4629.06	3844.26	mt-Nd2
ENSMUSG00000034892	2349.91	3063.99	3720.04	3704.92	Rps29
ENSMUSG00000050621	2796.9	3290.42	3229.9	3421.18	Gm9846
ENSMUSG00000058546	3048.63	2994.61	2848.39	3340.66	Rpl23a
ENSMUSG00000093674	3460.71	2804.29	3107.75	3179.44	Rpl41
ENSMUSG00000067288	2554.79	2315.77	3244.61	3026.19	Rps28
ENSMUSG00000050708	3819.4	3252.03	3588.76	3000.04	Ftl1
ENSMUSG00000025290	3031.8	2768.65	3829.3	2931.44	Rps24
ENSMUSG00000061787	2208.44	2431.27	2808.93	2780.3	Rps17
ENSMUSG00000061983	2604.75	2531.05	2572.19	2759.76	Rps12
ENSMUSG00000057841	2420.17	2838.68	2222.83	2646.45	Rpl32
ENSMUSG00000063457	2305.38	2235.29	1999.09	2616.49	Rps15
ENSMUSG00000057113	2086.98	2078.9	1841.98	2429.51	Npm1
ENSMUSG00000057322	2055.68	2392.25	2409.07	2284.59	Rpl38
ENSMUSG00000049517	2339.65	2103.19	2254.96	2255.37	Rps23
ENSMUSG00000003429	1703.4	1744.37	1736.89	2073.41	Rps11
ENSMUSG00000064367	2504.23	1762.52	2331.49	2037.16	mt-Nd5
ENSMUSG00000039001	1628.31	1964.01	1639.2	2014.17	Rps21
ENSMUSG00000033307	1315.44	1730.8	957.2	1926.22	Mif
ENSMUSG00000062328	1608.8	2194.57	1744.87	1896.84	Rpl17
ENSMUSG00000029580	1444.67	1118.47	1425.09	1879.49	Actb
ENSMUSG00000057863	1540.17	1413.06	1785.1	1878.46	Rpl36
ENSMUSG00000012848	1700.38	1720.89	1464.63	1851.99	Rps5
ENSMUSG00000023944	1884.75	1722.99	1778.69	1847.83	Hsp90ab1
ENSMUSG00000003970	1747.96	1668.59	1749.33	1830.26	Rpl8
ENSMUSG00000079435	1498.6	1782.09	1924.13	1819.65	Rpl36a
ENSMUSG00000032399	1610.88	1690.76	1526.33	1817.47	Rpl4
ENSMUSG00000037563	1705.19	1546.9	1774.31	1805.44	Rps16
ENSMUSG00000021270	1793.01	2206.29	2331.65	1777.12	Hsp90aa1
ENSMUSG00000090733	1457.24	1305.45	1551.12	1766.71	Rps27
ENSMUSG00000060938	1572.53	1704.58	1417.33	1741.47	Rpl26
ENSMUSG00000031320	1503.92	1691.54	1604.51	1728.18	Rps4x
ENSMUSG00000057666	1938.14	2071.73	1564.75	1725.36	Gapdh
ENSMUSG00000060461	1390.22	2349.23	1120.35	1724.72	Dppa5a
ENSMUSG00000047675	1382.54	1430.06	1840.67	1684.88	Rps8
ENSMUSG00000074129	1671	1711.65	1226.4	1636.63	Rpl13a
ENSMUSG00000008668	1555.67	1792.31	1455.31	1636.31	Rps18
ENSMUSG00000025393	1553.15	1731.21	1376.09	1633.87	Atp5b
ENSMUSG00000090137	1695.27	1466.11	1406.68	1510.29	Uba52
ENSMUSG00000000740	1536.61	1548.4	1342.66	1509.54	Rpl13
ENSMUSG00000047215	1349.78	1455.05	1357.45	1504.47	Rpl9
ENSMUSG00000059070	1498.27	1380.76	1436.4	1489.52	Rpl18
ENSMUSG00000059291	1167.01	1265.15	1179.66	1464.27	Rpl11
ENSMUSG00000028936	1324.96	1551.26	1318.04	1427.35	Rpl22
ENSMUSG00000062647	1167.63	1206.23	1336.41	1425.5	Rpl7a
ENSMUSG00000030432	958.182	1091.69	1321.64	1400.3	Rpl28
ENSMUSG00000017404	1560.43	1304.62	1451.47	1387.95	Rpl19
ENSMUSG00000038900	1131.15	1371.97	1346.69	1381.27	Rpl12
ENSMUSG00000046434	1082.47	1267.6	1113.06	1370.88	Hnrnpa1
ENSMUSG00000090862	1223.46	1292.12	1387.4	1362.21	Rps13
ENSMUSG00000071415	1251.89	1351.51	1310.85	1330.03	Rpl23
ENSMUSG00000041841	1128.7	1203.81	1135.42	1322.54	Rpl37
ENSMUSG00000046330	1126.93	925.453	1429.01	1318.53	Rpl37a
ENSMUSG00000006333	1112.81	1112.84	1145.69	1307.51	Rps9
ENSMUSG00000020372	998.247	1247.49	1164.19	1307.34	Gnb2l1
ENSMUSG00000009927	1275.69	1187.27	1303.35	1303.57	Rps25
ENSMUSG00000060126	1177.32	1248.39	1427.26	1301.22	Tpt1
ENSMUSG00000020460	1166.74	1289.85	1141.85	1296.45	Rps27a
ENSMUSG00000058558	1224.95	1244.58	1424.89	1286.92	Rpl5
ENSMUSG00000043716	1261.48	1250.67	1174.3	1284.14	Rpl7
ENSMUSG00000028495	1276.5	1285.09	1111.73	1269.16	Rps6
ENSMUSG00000034994	826.696	1216.89	781.718	1264.56	Eef2
ENSMUSG00000060636	1259.25	1314.9	1095.28	1262.92	Rpl35a
ENSMUSG00000026238	1739.16	913.725	1127.97	1261.49	Ptma
ENSMUSG00000024608	1415.1	1304.6	1242.19	1260.18	Rps14
ENSMUSG00000063524	686.408	1233.09	586.241	1254.5	Eno1
ENSMUSG00000071866	1159.49	1317.58	1364.64	1253.43	Ppia
ENSMUSG00000058600	1033.21	1081.25	1328.44	1250.48	Rpl30
ENSMUSG00000032518	1233.8	1168.48	1225.76	1239.18	Rpsa
ENSMUSG00000008682	1258.37	1196.63	1065.22	1233.39	Rpl10
ENSMUSG00000080374	0	0	0	1215.71	Gm22953
ENSMUSG00000094467	0	0	0	1215.71	Gm24307
ENSMUSG00000045128	989.754	934.139	1004.92	1212.24	Rpl18a
ENSMUSG00000025508	1145.35	1039.64	1003.87	1209.92	Rplp2
ENSMUSG00000068396	1085.64	1196.1	1189	1195.96	Rpl34-ps1
ENSMUSG00000015656	1316.42	1132.83	1798.49	1172.21	Hspa8
ENSMUSG00000059005	1007.07	1074.05	975.197	1169.9	Hnrnpa3
ENSMUSG00000038274	1099.51	1218.47	1077.4	1167.95	Fau
ENSMUSG00000060036	1074.48	1233.07	1007.9	1161.7	Rpl3
ENSMUSG00000046364	1091.35	1052.03	1114.51	1134.78	Rpl27a
ENSMUSG00000022283	1258.25	1242.14	1129.89	1114.65	Pabpc1
ENSMUSG00000030695	866.325	1631.4	633.24	1111.92	Aldoa
ENSMUSG00000022601	1178.99	1131.58	1029.19	1110.36	Rpl24
ENSMUSG00000029614	949.356	1006.39	931.091	1109.79	Rpl6
ENSMUSG00000037805	931.55	1174.86	895.371	1093.75	Rpl10a
ENSMUSG00000005566	908.711	710.018	950.059	1091.37	Trim28
ENSMUSG00000032294	623.078	1136.58	382.52	1084.03	Pkm
ENSMUSG00000067274	1207.33	1024.47	1142.74	1076.6	Rplp0
ENSMUSG00000054766	1019.96	845.141	845.439	1065.26	Set
ENSMUSG00000060743	965.473	888.16	961.611	1062.28	H3f3a
ENSMUSG00000030744	956.458	1026.73	983.505	1051.32	Rps3
ENSMUSG00000024661	617.007	805.929	819.787	1015.39	Fth1
ENSMUSG00000064339	1625.48	775.784	953.408	1001.75	mt-Rnr2
ENSMUSG00000052146	1066.28	879.142	1122.53	997.998	Rps10
ENSMUSG00000059796	984.82	760.485	1065.23	986.041	Eif4a1
ENSMUSG00000040952	756.95	924.564	1040.06	976.941	Rps19
ENSMUSG00000025794	933.635	917.128	1028.64	966.005	Rpl14
ENSMUSG00000062997	1087.53	825.306	1028.23	960.34	Rpl35
ENSMUSG00000073702	1028.78	875.51	1049.49	945.256	Rpl31
ENSMUSG00000008683	798.126	945.581	1300.62	944.277	Rps15a
ENSMUSG00000028691	743.534	911.843	684.537	926.125	Prdx1
ENSMUSG00000063316	906.538	1012.39	862.98	914.822	Rpl27
ENSMUSG00000044533	980.631	932.975	843.681	858.345	Rps2
ENSMUSG00000071644	808.573	684.06	833.929	829.21	Eef1g
ENSMUSG00000025967	670.715	662.432	740.845	800.263	Eef1b2
ENSMUSG00000078812	805.834	647.832	684.956	796.703	Eif5a
ENSMUSG00000022982	840.348	751.105	833.487	796.434	Sod1
ENSMUSG00000061477	808.103	612.943	893.478	795.428	Rps7
ENSMUSG00000054428	444.282	758.039	374.909	782.055	Atpif1
ENSMUSG00000017778	790.85	991.995	847.791	771.654	Cox7c
ENSMUSG00000028234	710.109	915.478	853.528	755.641	Rps20
ENSMUSG00000029430	553.273	479.732	675.231	739.441	Ran
ENSMUSG00000041453	702.764	638.375	783.031	737.944	Rpl21
ENSMUSG00000004980	595.77	554.416	515.506	723.693	Hnrnpa2b1
ENSMUSG00000079010	0	0	0	709.428	Gm11032
ENSMUSG00000058799	713.714	527.301	662.922	694.285	Nap1l1
ENSMUSG00000018293	679.373	406.223	666.821	692.523	Pfn1
ENSMUSG00000021546	670.425	569.647	634.357	676.572	Hnrnpk
ENSMUSG00000059775	521.005	496.135	714.356	676.158	Rps26-ps1
ENSMUSG00000075706	695.271	422.289	649.318	672.105	Gpx4
ENSMUSG00000083833	567.379	527.996	545.426	664.786	Gm13841
ENSMUSG00000014313	673.544	729.288	738.659	651.9	Cox6c
ENSMUSG00000001525	774.509	504.201	713.787	651.183	Tubb5
ENSMUSG00000022884	951.592	651.437	810.95	636.21	Eif4a2
ENSMUSG00000073676	750.156	718.052	784.315	631.879	Hspe1
ENSMUSG00000028639	757.572	687.804	694.343	630.223	Ybx1
ENSMUSG00000079641	564.635	657.387	652.698	625.905	Rpl39
ENSMUSG00000020849	681.398	627.39	564.199	618.331	Ywhae
ENSMUSG00000061315	604.387	584.827	536.533	606.867	Naca
ENSMUSG00000036781	577.445	678.293	514.014	603.229	Rps27l
ENSMUSG00000021660	599.285	604.064	569.851	603.174	Btf3
ENSMUSG00000076432	393.825	506.766	299.185	584.456	Ywhaq
ENSMUSG00000020719	502.816	432.784	612.217	580.432	Ddx5
ENSMUSG00000028081	537.947	574.328	618.517	580.236	Rps3a1
ENSMUSG00000025428	624.59	579.145	569.049	567.195	Atp5a1
ENSMUSG00000019505	498.801	640.823	432.174	558.8	Ubb
ENSMUSG00000036438	473.933	509.866	622.599	553.275	Calm2
ENSMUSG00000083840	627.062	582.56	580.495	552.449	Gm15459
ENSMUSG00000071072	574.383	544.836	495.258	548.163	Ptges3
ENSMUSG00000037894	672.377	409.224	594.523	545.685	H2afz
ENSMUSG00000074656	708.146	448.626	768.765	542.678	Eif2s2
ENSMUSG00000059751	372.084	506.025	516.122	525.242	Rps3a3
ENSMUSG00000095180	108.12	187.893	299.145	522.153	Rhox5
ENSMUSG00000016319	572.482	484.508	454.75	514.754	Slc25a5
ENSMUSG00000009013	424.046	250.703	423.933	508.973	Dynll1
ENSMUSG00000025980	597.899	491.643	574.914	507.904	Hspd1
ENSMUSG00000064337	572.356	604.491	533.305	505.424	mt-Rnr1
ENSMUSG00000028693	352.487	374.314	321.868	494.815	Nasp
ENSMUSG00000063229	278.876	632.153	110.742	491.279	Ldha
ENSMUSG00000031762	178.992	129.041	588.408	489.554	Mt2
ENSMUSG00000021134	366.892	360.107	399.407	481.924	Srsf5
ENSMUSG00000060591	643.778	505.346	602.816	481.556	Ifitm2
ENSMUSG00000056201	505.427	327.073	425.223	481.549	Cfl1
ENSMUSG00000016559	595.506	396.03	698.77	476.733	H3f3b
ENSMUSG00000047751	81.98	375.294	92.3868	475.204	Utf1
ENSMUSG00000068039	415.847	447.616	451.816	473.021	Tcp1
ENSMUSG00000063905	989.162	646.112	493.316	462.06	Gm10139
ENSMUSG00000055839	534.193	496.199	426.495	457.726	Tceb2
ENSMUSG00000012405	452.1	464.673	474.418	441.112	Rpl15
ENSMUSG00000029922	207.626	399.248	230.443	439.747	Mkrn1
ENSMUSG00000030057	386.836	481.135	411.406	434.75	Cnbp
ENSMUSG00000049751	479.677	353.146	437.247	430.004	Rpl36al
ENSMUSG00000005610	365.998	326.863	414.657	426.203	Eif4g2
ENSMUSG00000007739	381.94	446.701	355.605	411.591	Cct4
ENSMUSG00000020163	566.713	396.916	303.753	411.477	Uqcr11
ENSMUSG00000090553	413.559	422.73	401.601	409.782	Snrpe
ENSMUSG00000023004	441.161	357.2	338.719	408.285	Tuba1b
ENSMUSG00000034120	422.37	262.89	435.57	401.006	Srsf2
ENSMUSG00000045999	238.185	383.779	179.147	399.075	AY036118
ENSMUSG00000031818	436.716	398.388	459.818	396.295	Cox4i1
ENSMUSG00000034024	329.717	386.682	310.125	394.338	Cct2
ENSMUSG00000042079	381.779	312.824	348.892	393.899	Hnrnpf
ENSMUSG00000036751	470.387	385.431	536.645	389.044	Cox6b1
ENSMUSG00000030795	334.87	292.291	393.074	386.457	Fus
ENSMUSG00000091957	479.653	365.45	371.409	384.175	Rps2-ps10
ENSMUSG00000020358	369.381	303.605	300.651	382.115	Hnrnpab
ENSMUSG00000041881	376.975	435.294	359.686	381.91	Ndufa7
ENSMUSG00000061518	638.399	362.399	582.757	379.891	Cox5b
ENSMUSG00000062006	318.136	287.095	368.358	377.993	Rpl34
ENSMUSG00000049422	392.085	309.9	449.678	368.293	Chchd10
ENSMUSG00000079523	733.527	472.798	472.656	366.855	Tmsb10
ENSMUSG00000039630	331.098	347.718	369.768	366.379	Hnrnpu
ENSMUSG00000020914	286.098	501.533	195.809	365.964	Top2a
ENSMUSG00000018770	554.373	261.751	570.774	365.601	Atp5g3
ENSMUSG00000036427	438.715	535.07	304.818	365.282	Gpi1
ENSMUSG00000039323	172.109	368.38	129	363.877	Igfbp2
ENSMUSG00000060860	446.085	309.728	286.874	360.321	Ube2s
ENSMUSG00000035885	567.569	368.069	459.585	357.283	Cox8a
ENSMUSG00000041697	462.932	371.434	370.756	355.962	Cox6a1
ENSMUSG00000062248	285.902	331.5	264.469	351.361	Cks2
ENSMUSG00000007850	314.78	273.448	279.106	350.439	Hnrnph1
ENSMUSG00000025613	314.876	351.376	298.778	350.228	Cct8
ENSMUSG00000062270	359.97	340.301	337.148	350.048	Morf4l1
ENSMUSG00000005732	400.251	228.076	353.891	350.043	Ranbp1
ENSMUSG00000024359	390.738	350.376	401.564	347.376	Hspa9
ENSMUSG00000028692	229.544	267.063	339.335	341.771	Akr1a1
ENSMUSG00000032348	427.079	269.991	343.683	338.866	Gsta4
ENSMUSG00000062070	223.299	567.733	119.985	337.92	Pgk1
ENSMUSG00000032216	274.758	312.836	251.358	337.688	Nedd4
ENSMUSG00000021268	131.569	243.849	180.008	337.553	Meg3
ENSMUSG00000061904	481.843	305.697	489.019	337.272	Slc25a3
ENSMUSG00000062825	307.234	167.036	518.234	336.882	Actg1
ENSMUSG00000000568	351.124	215.191	319.977	336.47	Hnrnpd
ENSMUSG00000015932	258.684	280.159	196.071	334.797	Dstn
ENSMUSG00000031765	130.154	131.562	273.789	333.205	Mt1
ENSMUSG00000036309	213.553	336.672	210.222	332.818	Skp1a
ENSMUSG00000024406	392.108	304.656	337.112	325.79	Pou5f1
ENSMUSG00000004951	597.703	348.87	598.821	324.415	Hspb1
ENSMUSG00000027018	303.556	362.771	282.905	323.706	Hat1
ENSMUSG00000020267	346.865	293.203	340.696	323.506	Hint1
ENSMUSG00000015165	306.976	278.011	255.571	323.441	Hnrnpl
ENSMUSG00000094856	1037.84	151.066	1661.72	322.613	Gm21962
ENSMUSG00000071172	396.294	234.295	343.009	322.296	Srsf3
ENSMUSG00000022462	35.801	192.392	45.7217	322.203	Slc38a2
ENSMUSG00000022205	335.53	212.701	379.734	319.056	Sub1
ENSMUSG00000030357	315.386	288.784	262.719	318.495	Fkbp4
ENSMUSG00000028333	270.051	213.022	237.94	317.457	Anp32b
ENSMUSG00000018379	309.364	313.048	315.333	316.732	Srsf1
ENSMUSG00000022234	262.822	301.53	236.276	315.912	Cct5
ENSMUSG00000000787	213.29	247.532	240.266	314.415	Ddx3x
ENSMUSG00000026234	311.183	233.274	319.494	313.349	Ncl
ENSMUSG00000035242	134.745	250.969	168.781	310.583	Oaz1
ENSMUSG00000092341	276.107	330.096	329.416	310.049	Malat1
ENSMUSG00000018666	168.349	253.042	137.266	308.493	Cbx1
ENSMUSG00000030869	306.286	319.802	255.731	308.289	Ndufab1
ENSMUSG00000071528	359.22	326.447	423.494	307.786	Usmg5
ENSMUSG00000024844	262.17	297.991	228.919	305.798	Banf1
ENSMUSG00000028832	169.965	212.359	172.351	303.55	Stmn1
ENSMUSG00000036752	304.015	233.97	319.073	302.501	Tubb4b
ENSMUSG00000066551	294.381	239.717	282.233	297.681	Hmgb1
ENSMUSG00000090841	317.018	232.922	382.94	293.029	Myl6
ENSMUSG00000021520	422.804	321.195	454.563	291.274	Uqcrb
ENSMUSG00000011179	204.044	232.712	235.07	291.225	Odc1
ENSMUSG00000035530	407.366	345.589	329.495	290.591	Eif1
ENSMUSG00000036371	278.673	241.538	246.05	290.235	Serbp1
ENSMUSG00000027405	258.228	257.335	301.707	290.214	Nop56
ENSMUSG00000029247	279.557	307.301	247.187	289.954	Paics
ENSMUSG00000078578	283.944	273.686	300.505	289.718	Ube2d3
ENSMUSG00000030246	210.652	421.581	181.341	289.212	Ldhb
ENSMUSG00000057278	398.852	336.978	325.188	288.735	Snrpg
ENSMUSG00000063696	289.062	226.253	350.035	288.452	Gm8730
ENSMUSG00000018362	207.017	309.962	176.916	287.461	Kpna2
ENSMUSG00000027184	326.094	288.21	305.539	286.763	Caprin1
ENSMUSG00000020738	248.555	250.768	226.222	283.208	Sumo2
ENSMUSG00000019942	330.715	326.599	256.796	283.136	Cdk1
ENSMUSG00000039985	139.472	220.54	110.658	280.31	Fam60a
ENSMUSG00000095943	318.304	584.636	328.942	280.24	Gm25197
ENSMUSG00000032387	144.159	239.131	89.1202	277.946	Rbpms2
ENSMUSG00000022761	159.73	100.771	201.833	277.668	Lztr1
ENSMUSG00000006498	265.031	221.352	247.484	277.607	Ptbp1
ENSMUSG00000059534	439.214	305.409	361.674	277.559	Uqcr10
ENSMUSG00000060073	319.767	291.145	345.367	276.431	Psma3
ENSMUSG00000053565	281.894	231.701	257.672	276.297	Eif3k
ENSMUSG00000041431	218.252	286.718	199.349	276.159	Ccnb1
ENSMUSG00000029632	356.736	305.144	331.316	273.976	Ndufa4
ENSMUSG00000077563	274.482	629.395	131.352	273.525	Snora68
ENSMUSG00000004897	208.507	243.122	166.01	273.32	Hdgf
ENSMUSG00000027342	287.106	188.818	281.878	272.891	Pcna
ENSMUSG00000029447	248.66	288.409	231.66	272.569	Cct6a
ENSMUSG00000063171	459.769	219.012	351.234	272.051	Rps4y2
ENSMUSG00000001416	223.888	241.96	189.355	271.551	Cct3
ENSMUSG00000027478	16.7622	82.8807	30.2854	271.019	Dnmt3b
ENSMUSG00000086841	139.199	381.978	219.891	269.912	2410006H16Rik
ENSMUSG00000051695	276.261	237.415	212.081	269.671	Pcbp1
ENSMUSG00000054717	326.187	218.571	302.37	269.194	Hmgb2
ENSMUSG00000002985	455.703	253.116	568.518	268.303	Apoe
ENSMUSG00000020402	420.351	332.152	384.429	268.223	Vdac1
ENSMUSG00000024067	266.408	288.425	258.728	266.792	Dpy30
ENSMUSG00000029304	464.202	264.917	676.945	265.509	Spp1
ENSMUSG00000018286	270.005	207.173	260.982	265.038	Psmb6
ENSMUSG00000062683	307.068	241.964	253.826	264.406	Atp5g2
ENSMUSG00000002477	305.238	225.215	250.688	263.232	Snrpd1
ENSMUSG00000028367	352.143	323.907	360.027	262.326	Txn1
ENSMUSG00000015120	217.07	250.485	217.206	262.108	Ube2i
ENSMUSG00000020857	421.863	323.88	327.083	261.842	Nme2
ENSMUSG00000063480	312.78	216.974	340.226	261.484	Nhp2l1
ENSMUSG00000066362	228.837	247.915	253.787	260.81	Rps13-ps1
ENSMUSG00000000088	508.047	252.906	454.976	260.223	Cox5a
ENSMUSG00000028645	98.9847	215.862	67.4538	258.764	Slc2a1
ENSMUSG00000038612	173.734	211.294	121.738	256.227	Mcl1
ENSMUSG00000009079	210.914	242.15	226.702	254.885	Ewsr1
ENSMUSG00000040824	234.872	244.394	227.706	254.863	Snrpd2
ENSMUSG00000031231	301.573	236.811	297.305	254.06	Cox7b
ENSMUSG00000001403	271.124	311.762	229.169	252.864	Ube2c
ENSMUSG00000020018	295.724	223.886	241.298	250.438	Snrpf
ENSMUSG00000022285	301.995	252.943	324.161	250.302	Ywhaz
ENSMUSG00000058655	166.149	271.924	167.566	249.182	Eif4b
ENSMUSG00000028955	160.071	97.6338	242.539	247.499	Vamp3
ENSMUSG00000055302	220.036	238.663	238.196	246.776	Mrfap1
ENSMUSG00000024740	224.783	253.603	217.244	245.856	Ddb1
ENSMUSG00000060803	162.49	230.897	119.907	245.666	Gstp1
ENSMUSG00000030007	253.371	286.775	201.898	245.5	Cct7
ENSMUSG00000056851	209.857	211.219	198.845	245.443	Pcbp2
ENSMUSG00000020949	335.334	276.395	293.034	244.432	Fkbp3
ENSMUSG00000032494	536.197	223.144	280.658	243.796	Tdgf1
ENSMUSG00000088529	79.8191	173.316	14.7987	243.031	Gm26083
ENSMUSG00000034566	294.73	238.723	286.096	241.129	Atp5h
ENSMUSG00000021807	229.844	263.939	252.73	240.912	2700060E02Rik
ENSMUSG00000021771	230.947	217.587	247.262	237.779	Vdac2
ENSMUSG00000025491	124.541	250.246	56.4472	237.643	Ifitm1
ENSMUSG00000022956	326.36	221.786	332.374	236.684	Atp5o
ENSMUSG00000083773	289.551	296.345	204.076	235.045	Gm13394
ENSMUSG00000022194	235.178	202.954	185.856	234.093	Pabpn1
ENSMUSG00000029730	180.253	208.111	158.802	233.897	Mcm7
ENSMUSG00000052429	233.097	156.343	228.571	233.589	Prmt1
ENSMUSG00000025781	272.234	237.115	282.621	231.394	Atp5c1
ENSMUSG00000031490	265.642	188.566	250.809	231.386	Eif4ebp1
ENSMUSG00000021131	201.361	166.658	205.079	230.989	Erh
ENSMUSG00000006932	233.318	234.334	270.137	230.265	Ctnnb1
ENSMUSG00000029328	181.296	162.928	204.727	229.918	Hnrnpdl
ENSMUSG00000022336	250.152	210.797	251.959	229.069	Eif3e
ENSMUSG00000020290	246.312	242.25	248.25	228.679	Xpo1
ENSMUSG00000018446	285.153	253.271	260.828	227.917	C1qbp
ENSMUSG00000094777	357.078	119.516	260.019	227.047	Hist1h2ap
ENSMUSG00000035674	329.097	262.853	386.876	226.746	Ndufa3
ENSMUSG00000000730	21.6052	180.766	33.8466	226.708	Dnmt3l
ENSMUSG00000014226	234.61	238.986	196.716	225.233	Cacybp
ENSMUSG00000021377	267.207	226.735	254.058	224.694	Dek
ENSMUSG00000020368	240.288	268.147	257.689	223.574	Canx
ENSMUSG00000032966	209.254	217.003	166.827	222.93	Fkbp1a
ENSMUSG00000028820	247.353	179.112	219.283	222.298	Sfpq
ENSMUSG00000060373	258.494	213.05	248.037	221.552	Hnrnpc
ENSMUSG00000028609	243.204	172.063	295.554	221.463	Magoh
ENSMUSG00000022890	272.369	220.822	288.677	221.38	Atp5j
ENSMUSG00000025001	158.215	195.633	152.058	220.852	Hells
ENSMUSG00000027620	238.011	213.143	231.997	220.735	Rbm39
ENSMUSG00000007815	271.763	250.661	235.873	219.772	Rhoa
ENSMUSG00000050856	368.169	226.072	313.677	218.547	Atp5k
ENSMUSG00000070493	249.763	246.195	239.531	217.804	Chchd2
ENSMUSG00000027423	221.292	138.931	264.277	217.663	Snx5
ENSMUSG00000019970	189.74	154.366	159.639	217.517	Sgk1
ENSMUSG00000021606	211.412	205.716	220.848	217.437	Ndufs6
ENSMUSG00000063856	450.499	221.105	373.411	217.031	Gpx1
ENSMUSG00000040681	270.674	183.789	217.514	216.507	Hmgn1
ENSMUSG00000025492	213.249	121.493	285.816	216.413	Ifitm3
ENSMUSG00000092072	189.135	140.514	266.138	215.548	Gm4540
ENSMUSG00000000948	58.2587	121.687	55.5542	214.379	Snrpn
ENSMUSG00000028010	153.042	159.359	147.768	214.297	Gar1
ENSMUSG00000006057	436.304	210.24	369.359	213.419	Atp5g1
ENSMUSG00000017861	222.138	198.512	218.232	212.352	Mybl2
ENSMUSG00000020361	266.461	216.184	236.604	212.297	Hspa4
ENSMUSG00000020048	275.9	278.07	201.67	211.516	Hsp90b1
ENSMUSG00000061613	260.842	219.577	248.685	211.367	U2af1
ENSMUSG00000029203	90.4085	137.716	87.1393	211.28	Ube2k
ENSMUSG00000026385	244.766	226.615	212.858	211.059	Dbi
ENSMUSG00000024966	198.697	199.66	153.13	210.819	Stip1
ENSMUSG00000021728	32.3436	119.589	22.8256	210.722	Emb
ENSMUSG00000014769	251.311	231.744	250.848	210.53	Psmb1
ENSMUSG00000038845	185.064	210.953	195.951	209.866	Phb
ENSMUSG00000023456	119.525	281.411	66.4021	209.374	Tpi1
ENSMUSG00000022710	155.632	180.178	155.534	209.21	Usp7
ENSMUSG00000074637	227.24	241.524	214.266	208.273	Sox2
ENSMUSG00000036372	196.288	191.849	241.824	207.392	Tmem258
ENSMUSG00000027566	186.326	183.514	177.257	207.07	Psma7
ENSMUSG00000044627	246.424	232.205	227.467	206.786	Swi5
ENSMUSG00000085328	718.143	78.4167	1262.56	206.772	Gm17131
ENSMUSG00000032301	225.002	203.121	197.747	206.219	Psma4
ENSMUSG00000020407	372.121	206.099	262.997	206.176	Upp1
ENSMUSG00000005370	208.05	220.453	203.387	205.88	Msh6
ENSMUSG00000084349	193.164	187.064	197.919	205.843	Rpl3-ps1
ENSMUSG00000004455	219.245	188.82	189.368	205.457	Ppp1cc
ENSMUSG00000030654	281.08	270.772	258.742	205.095	Arl6ip1
ENSMUSG00000021848	11.9571	157.42	16.1707	205.094	Otx2
ENSMUSG00000068739	126.106	120.022	154.568	203.702	Sars
ENSMUSG00000041459	232.261	258.023	238.12	203.651	Tardbp
ENSMUSG00000062867	205.176	236.759	176.368	203.148	Impdh2
ENSMUSG00000026020	181.102	166.277	199.7	202.634	Nop58
ENSMUSG00000065087	271.058	306.047	385.109	202.463	Snord22
ENSMUSG00000030662	151.07	168.844	136.108	202.099	Ipo5
ENSMUSG00000013089	77.3724	178.572	87.486	200.813	Etv5
ENSMUSG00000027804	164.049	200.444	155.059	200.395	Ppid
ENSMUSG00000061479	226.012	193.382	210.879	199.546	Snrpa
ENSMUSG00000040385	237.259	190.249	215.262	198.136	Ppp1ca
ENSMUSG00000028964	200	123.847	160.664	198.036	Park7
ENSMUSG00000028484	119.642	163.982	125.515	197.924	Psip1
ENSMUSG00000021218	214.285	230.979	187.025	197.756	Gdi2
ENSMUSG00000026021	252.327	191.386	243.985	197.194	Sumo1
ENSMUSG00000053332	177.432	221.046	210.821	196.447	Gas5
ENSMUSG00000006728	253.3	148.165	272.117	195.296	Cdk4
ENSMUSG00000062611	213.787	208.359	223.758	194.483	Rps3a2
ENSMUSG00000027940	199.058	157.693	191.696	194.098	Tpm3
ENSMUSG00000074884	178.245	150.316	166.21	193.362	Serf2
ENSMUSG00000031068	154.143	202.221	142.913	193.089	Glrx3
ENSMUSG00000027680	208.445	255.251	211.339	192.593	Fxr1
ENSMUSG00000027404	155.216	130.666	224.156	192.047	Snrpb
ENSMUSG00000031422	191.546	213.649	185.802	191.808	Morf4l2
ENSMUSG00000028452	172.339	186.782	151.159	191.642	Vcp
ENSMUSG00000026281	257.11	224.281	236.843	190.281	Dtymk
ENSMUSG00000031311	164.195	177.45	129.447	189.638	Nono
ENSMUSG00000024422	175.363	225.572	245.693	188.904	Dhx16
ENSMUSG00000078974	281.311	176.251	382.086	188.867	Sec61g
ENSMUSG00000028851	179.77	160.731	132.073	188.786	Nudc
ENSMUSG00000078784	180.211	168.484	212.047	188.7	1810022K09Rik
ENSMUSG00000003072	195.544	155.548	181.031	188.224	Atp5d
ENSMUSG00000006058	127.066	100.004	134.35	188.114	Snf8
ENSMUSG00000026750	225.394	177.193	228.685	187.973	Psmb7
ENSMUSG00000029064	177.982	186.167	169.45	187.443	Gnb1
ENSMUSG00000038717	260.875	155.239	388.831	187.225	Atp5l
ENSMUSG00000021957	182.667	169.6	146.996	187.184	Tkt
ENSMUSG00000076437	243.178	203.188	191.24	185.933	2700094K13Rik
ENSMUSG00000022312	181.836	169.953	197.298	185.908	Eif3h
ENSMUSG00000001440	217.866	180.406	203.724	185.808	Kpnb1
ENSMUSG00000022354	164.589	162.426	201.986	185.729	Ndufb9
ENSMUSG00000051811	122.903	134.046	112.039	185.699	Cox6b2
ENSMUSG00000026355	161.411	210.766	115.833	185.146	Mcm6
ENSMUSG00000006494	30.8028	168.337	29.2917	184.247	Pdk1
ENSMUSG00000038690	275.598	190.71	224.717	184.219	Atp5j2
ENSMUSG00000019432	242.888	116.014	217.77	183.946	Ddx39b
ENSMUSG00000021794	162.387	196.358	199.254	183.913	Glud1
ENSMUSG00000033047	217.321	172.237	191.466	183.046	Eif3l
ENSMUSG00000052997	181.525	183.555	177.893	182.218	Uba2
ENSMUSG00000048758	165.235	118.11	188.239	182.031	Rpl29
ENSMUSG00000041355	210.187	186.007	217.101	181.811	Ssr2
ENSMUSG00000030120	186.929	188.169	166.71	181.77	Mlf2
ENSMUSG00000018585	121.192	145.538	104.505	181.454	Atox1
ENSMUSG00000019818	182.156	206.842	152.881	180.858	Cd164
ENSMUSG00000042541	241.668	212.747	225.871	180.778	Shfm1
ENSMUSG00000031575	136.836	200.722	153.004	180.268	Ash2l
ENSMUSG00000025364	180.035	166.529	153.919	180.177	Pa2g4
ENSMUSG00000078952	145.882	148.02	159.277	178.306	Gm2373
ENSMUSG00000021037	152.896	153.118	128.526	178.162	Ahsa1
ENSMUSG00000068823	201.95	178.663	197.079	177.901	Csde1
ENSMUSG00000017548	145.652	210.419	168.797	177.486	Suz12
ENSMUSG00000062203	138.238	154.319	141.029	177.396	Gspt1
ENSMUSG00000022858	206.595	120.919	207.112	177.014	Tra2b
ENSMUSG00000029649	197.252	168.589	173.268	176.359	Pomp
ENSMUSG00000024026	152.104	169.337	159.589	176.339	Glo1
ENSMUSG00000046865	158.785	147.335	150.646	176.324	Fbl
ENSMUSG00000040268	35.6003	122.56	34.2093	176.323	Plekha1
ENSMUSG00000058550	63.8277	136.75	92.2043	176.198	Dppa4
ENSMUSG00000040669	74.8835	152.911	66.6226	175.961	Phc1
ENSMUSG00000037058	155.667	181.846	158.918	175.534	Paip2
ENSMUSG00000068882	195.989	179.339	188.804	175.512	Ssb
ENSMUSG00000048076	196.821	203.166	179.122	175.246	Arf1
ENSMUSG00000028410	160.16	133.022	163.724	175.154	Dnaja1
ENSMUSG00000046516	274.192	186.71	224.075	175.07	Cox17
ENSMUSG00000024097	199.615	148.489	197.321	174.622	Srsf7
ENSMUSG00000057236	207.38	183.395	197.87	173.739	Rbbp4
ENSMUSG00000030189	144.622	193.401	122.381	173.554	Ybx3
ENSMUSG00000015671	188.823	158.336	209.156	173.202	Psma2
ENSMUSG00000069744	233.737	166.403	226.866	173.126	Psmb3
ENSMUSG00000063882	232.404	195.67	251.038	173.108	Uqcrh
ENSMUSG00000005779	171.391	153.931	164.941	171.902	Psmb4
ENSMUSG00000045394	27.49	167.366	22.7422	170.815	Epcam
ENSMUSG00000024576	211.229	209.81	220.564	170.165	Csnk1a1
ENSMUSG00000031297	37.1566	70.7811	44.042	170.081	Slc7a3
ENSMUSG00000032959	171.426	183.959	144.184	169.924	Pebp1
ENSMUSG00000020149	144.376	135.579	180.429	169.7	Rab1
ENSMUSG00000020585	132.262	190.035	128.642	169.563	Laptm4a
ENSMUSG00000004264	197.44	138.3	175.742	169.287	Phb2
ENSMUSG00000024640	84.7055	90.0713	121.523	169.125	Psat1
ENSMUSG00000006699	240.73	189.585	224.975	168.665	Cdc42
ENSMUSG00000021024	185.326	148.599	173.231	168.577	Psma6
ENSMUSG00000063511	181.089	150.264	139.15	168.55	Snrnp70
ENSMUSG00000042462	118.635	162.83	99.8811	168.517	Dctpp1
ENSMUSG00000029823	124.257	227.403	129.117	168.334	Luc7l2
ENSMUSG00000029777	153.769	129.64	165.986	168.288	Gars
ENSMUSG00000040945	168.455	112.764	167.513	167.133	Rcc2
ENSMUSG00000037706	195.057	235.369	181.92	166.865	Cd81
ENSMUSG00000031146	161.911	153.622	119.797	166.757	Plp2
ENSMUSG00000091537	255.997	155.119	229.177	166.513	Tma7
ENSMUSG00000033845	107.751	154.156	123.344	166.503	Mrpl15
ENSMUSG00000020022	173.307	157.635	190.33	166.421	Ndufa12
ENSMUSG00000055436	137.653	154.944	117.205	165.786	Srsf11
ENSMUSG00000087166	157.485	137.85	146.36	165.661	L1td1
ENSMUSG00000055762	164.585	154.078	164.761	165.544	Eef1d
ENSMUSG00000020471	97.2054	139.387	94.564	165.39	Pold2
ENSMUSG00000030435	145.408	124.355	143.694	165.242	U2af2
ENSMUSG00000078503	146.902	131.19	134.697	165.237	Gm13225
ENSMUSG00000031708	194.424	162.851	130.93	164.986	Tecr
ENSMUSG00000072940	200.477	182.537	66.4659	164.854	Gm10443
ENSMUSG00000036202	93.5096	142.795	124.108	163.782	Rif1
ENSMUSG00000005161	169.237	148.479	156.166	163.723	Prdx2
ENSMUSG00000022450	199.632	195.754	194.583	163.524	Ndufa6
ENSMUSG00000084786	180.148	166.595	199.643	163.402	Ubl5
ENSMUSG00000022403	159.777	190.59	137.045	163.16	St13
ENSMUSG00000025903	114.626	130.694	138.451	163.039	Lypla1
ENSMUSG00000056209	149.938	164.659	139.936	162.839	Npm3
ENSMUSG00000059208	158.877	136.382	159.414	162.471	Hnrnpm
ENSMUSG00000089255	0	425.502	16.427	162.098	Snora78
ENSMUSG00000052833	133.933	165.905	121.296	162.054	Sae1
ENSMUSG00000085334	120.408	241.012	126.215	161.936	Gm12940
ENSMUSG00000068523	146.905	162.129	124.138	161.834	Gng5
ENSMUSG00000021098	49.9338	143.918	68.0924	161.798	4930447C04Rik
ENSMUSG00000024991	141.656	158.071	147.457	161.787	Eif3a
ENSMUSG00000016921	139.149	98.3582	141.976	161.544	Srsf6
ENSMUSG00000033813	135.128	161.688	140.76	161.03	Tcea1
ENSMUSG00000001924	137.71	162.664	123.781	160.908	Uba1
ENSMUSG00000031167	199.614	105.326	219.048	160.86	Rbm3
ENSMUSG00000029405	161.299	93.8361	185.653	160.812	G3bp2
ENSMUSG00000019179	225.79	130.643	190.376	160.426	Mdh2
ENSMUSG00000038393	90.5124	412.919	53.6248	160.325	Txnip
ENSMUSG00000006412	148.588	167.923	113.524	159.99	Pfdn2
ENSMUSG00000023175	195.742	232.263	151.509	159.737	Bsg
ENSMUSG00000094551	0	0	0	159.508	Gm22392
ENSMUSG00000095299	0	1423.73	0	159.508	Gm25380
ENSMUSG00000031826	89.4055	135.992	160.994	159.406	Usp10
ENSMUSG00000039191	97.7657	172.701	102.936	159.197	Rbpj
ENSMUSG00000042712	110.898	206.43	103.161	159.074	Wbp5
ENSMUSG00000020180	190.472	128.5	153.913	159.025	Snrpd3
ENSMUSG00000059552	184.849	131.93	181.009	159.025	Trp53
ENSMUSG00000096346	0	0	0	158.993	Gm22887
ENSMUSG00000031948	131.264	135.425	113.111	158.363	Kars
ENSMUSG00000024590	135.857	130.269	125.444	157.775	Lmnb1
ENSMUSG00000092203	155.19	213.274	231.866	157.523	1110038B12Rik
ENSMUSG00000040564	124.953	128.884	139.697	156.975	Apoc1
ENSMUSG00000032330	184.572	133.973	169.733	156.271	Cox7a2
ENSMUSG00000005846	122.082	149.998	121.557	155.586	Rsl1d1
ENSMUSG00000021290	257.377	212.956	208.285	155.499	2010107E04Rik
ENSMUSG00000029836	138.834	143.859	122.426	155.295	Cbx3
ENSMUSG00000074578	109.369	171.921	140.283	154.867	1500012F01Rik
ENSMUSG00000033020	173.944	136.215	142.149	154.123	Polr2f
ENSMUSG00000051223	182.882	148.204	210.706	153.114	Bzw1
ENSMUSG00000068686	56.5194	57.6708	133.809	153.002	Cd59b
ENSMUSG00000026496	164.867	168.031	130.445	152.923	Parp1
ENSMUSG00000027282	228.39	182.92	210.765	152.601	Mtch2
ENSMUSG00000032449	184.859	278.833	184.174	152.453	Slc25a36
ENSMUSG00000003153	344.443	196.502	299.129	151.848	Slc2a3
ENSMUSG00000025651	201.87	157.233	184.102	151.612	Uqcrc1
ENSMUSG00000027170	149.096	176.842	118.354	151.284	Eif3m
ENSMUSG00000003038	143.269	95.1914	155.99	150.679	Hmgn2
ENSMUSG00000030751	168.996	172.262	162.45	150.655	Psma1
ENSMUSG00000022193	157.557	126.554	146.034	150.518	Psmb5
ENSMUSG00000028676	161.038	138.058	143.332	150.006	Srsf10
ENSMUSG00000022216	49.6153	130.863	38.2368	149.563	Psme1
ENSMUSG00000021963	156.459	130.985	170.552	149.25	Sap18
ENSMUSG00000027203	158.382	137.044	153.756	148.79	Dut
ENSMUSG00000038793	15.1842	108.656	6.42037	148.605	Lefty1
ENSMUSG00000006442	75.0984	93.9876	77.6401	148.591	Srm
ENSMUSG00000054405	150.825	125.042	145.382	148.365	Dnajc8
ENSMUSG00000032249	349.53	163.1	213.537	148.163	Anp32a
ENSMUSG00000046711	115.34	108.112	83.7753	148.086	Hmga1
ENSMUSG00000004667	200.323	142.49	170.524	147.679	Polr2e
ENSMUSG00000003814	354.01	162.474	255.15	147.439	Calr
ENSMUSG00000027642	148.895	127.332	143.755	147.363	Rpn2
ENSMUSG00000022698	190.035	139.538	194.591	147.343	Naa50
ENSMUSG00000005687	194.256	131.812	175.361	147.316	Bcas2
ENSMUSG00000029177	109.904	158.537	94.7472	147.285	Cenpa
ENSMUSG00000024360	150.895	128.56	161.093	147.105	Etf1
ENSMUSG00000039209	143.359	59.9291	264.229	146.73	Rpl39l
ENSMUSG00000028773	350.681	299.268	671.389	146.471	Fabp3
ENSMUSG00000020186	145.507	140.269	137.236	146.337	Csrp2
ENSMUSG00000031353	169.001	179.539	162.591	146.208	Rbbp7
ENSMUSG00000042406	132.857	85.1923	167.071	145.559	Atf4
ENSMUSG00000024392	130.27	120.181	125.703	145.294	Bag6
ENSMUSG00000031403	125.38	176.623	121.874	145.037	Dkc1
ENSMUSG00000027593	163.417	126.123	150.584	145.015	Raly
ENSMUSG00000027397	76.3772	150.048	83.84	144.818	Slc20a1
ENSMUSG00000058355	137.537	150.667	137.678	144.518	Abce1
ENSMUSG00000021282	119.211	134.644	133.101	144.402	Eif5
ENSMUSG00000078427	155.222	127.42	143.694	144.376	Sarnp
ENSMUSG00000002718	154.666	144.183	148.627	144.265	Cse1l
ENSMUSG00000032267	32.025	179.774	27.3055	143.367	Usp28
ENSMUSG00000016252	221.564	175.907	172.621	143.32	Atp5e
ENSMUSG00000028798	139.9	129.225	138.957	143.098	Eif3i
ENSMUSG00000024151	95.0592	126.747	93.0575	142.565	Msh2
ENSMUSG00000024587	105.72	82.4617	132.844	142.187	Nars
ENSMUSG00000028138	143.221	142.492	147.963	142.028	Adh5
ENSMUSG00000024811	95.2915	151.842	83.7085	141.769	Tnks2
ENSMUSG00000021832	148.707	135.717	157.317	141.573	Psmc6
ENSMUSG00000031029	124.713	119.263	115.948	141.164	Eif3f
ENSMUSG00000028044	101.605	133.45	77.3126	140.306	Cks1b
ENSMUSG00000020458	161.263	117.075	164.601	140.24	Rtn4
ENSMUSG00000027715	123.914	157.056	113.6	140.223	Ccna2
ENSMUSG00000029455	110.606	101.853	71.1524	140.159	Aldh2
ENSMUSG00000032803	148.301	131.71	135.982	139.931	Cdv3
ENSMUSG00000055817	73.9129	100.893	62.7658	139.846	Mta3
ENSMUSG00000029817	136.566	128.052	118.043	139.719	Tra2a
ENSMUSG00000000563	183.9	145.978	198.093	139.413	Atp5f1
ENSMUSG00000018965	158.809	139.884	139.619	139.409	Ywhah
ENSMUSG00000029752	314.899	104.594	385.691	139.036	Asns
ENSMUSG00000041718	169.239	149.345	182.98	138.872	Alg13
ENSMUSG00000027239	264.776	136.568	236.743	138.845	Mdk
ENSMUSG00000053931	293.382	158.135	264.792	138.681	Cnn3
ENSMUSG00000024091	153.931	151.653	142.277	138.652	Vapa
ENSMUSG00000017009	30.2301	181.192	33.1763	138.442	Sdc4
ENSMUSG00000046323	5.22925	69.4792	8.26127	138.299	Dppa3
ENSMUSG00000024393	127.294	138.995	110.081	138.01	Prrc2a
ENSMUSG00000039221	98.3018	164.172	114.324	137.944	Rpl22l1
ENSMUSG00000065282	176.128	213.815	86.6888	137.851	Gm24455
ENSMUSG00000093760	67.9329	39.982	118.648	137.724	Gm20678
ENSMUSG00000078713	241.408	116.886	149.19	137.664	Tomm5
ENSMUSG00000005204	178.003	127.837	208.015	137.46	Senp3
ENSMUSG00000030738	128.963	120.653	154.48	137.16	Eif3c
ENSMUSG00000024949	127.693	132.951	104.611	136.475	Sf1
ENSMUSG00000031095	115.76	145.978	119.159	136.401	Cul4b
ENSMUSG00000094472	452.687	71.375	811.515	136.36	Gm21897
ENSMUSG00000027613	87.9907	88.4962	123.923	136.3	Eif6
ENSMUSG00000030122	103.736	100.047	82.9707	136.165	Ptms
ENSMUSG00000025503	146.662	125.047	102.329	136.118	Taldo1
ENSMUSG00000070319	123.514	118.247	133.942	135.906	Eif3g
ENSMUSG00000010406	195.975	130.677	222.225	135.839	Mrpl52
ENSMUSG00000049932	250.656	138.069	138.951	135.678	H2afx
ENSMUSG00000031010	152.02	159.669	166.98	135.501	Usp9x
ENSMUSG00000028837	161.366	104.879	179.862	135.408	Psmb2
ENSMUSG00000029522	87.9365	85.259	46.5765	135.396	Pla2g1b
ENSMUSG00000044894	231.772	116.152	203.235	135.309	Uqcrq
ENSMUSG00000028211	79.5565	204.277	102.611	135.262	Trp53inp1
ENSMUSG00000022257	71.8444	164.353	82.5953	135.208	Laptm4b
ENSMUSG00000020390	70.9784	146.418	72.3852	135.168	Ube2b
ENSMUSG00000001056	112.215	111.411	110.367	135.005	Nhp2
ENSMUSG00000002870	141	129.827	123.794	134.924	Mcm2
ENSMUSG00000063358	134.655	149.894	141.914	134.676	Mapk1
ENSMUSG00000067194	83.732	65.9382	78.801	134.582	Eif1ax
ENSMUSG00000001794	380.436	129.7	306.777	134.474	Capns1
ENSMUSG00000065162	0	0	0	133.679	Gm23645
ENSMUSG00000035215	142.827	112.249	115.062	133.185	Lsm7
ENSMUSG00000042354	83.5739	138.922	96.0445	133.064	Gnl3
ENSMUSG00000031672	110.759	117.257	99.1882	132.684	Got2
ENSMUSG00000024248	111.834	146.425	179.344	132.526	Cox7a2l
ENSMUSG00000021748	121.292	113.853	137.596	132.25	Pdhb
ENSMUSG00000013701	127.299	110.518	139.028	132.133	Timm23
ENSMUSG00000001228	202.356	114.017	167.121	132.114	Uhrf1
ENSMUSG00000006398	87.1867	131.34	75.2081	131.904	Cdc20
ENSMUSG00000050966	26.2747	94.1587	25.6613	131.752	Lin28a
ENSMUSG00000038502	107.695	102.579	87.2487	131.731	Ptov1
ENSMUSG00000040731	121.458	117.654	111.889	131.585	Eif4h
ENSMUSG00000021243	121.27	131.27	144.431	130.604	Fcf1
ENSMUSG00000027699	81.7123	123.021	76.8158	130.245	Ect2
ENSMUSG00000027201	81.9823	89.7966	91.0064	129.812	Myef2
ENSMUSG00000028062	105.603	108.46	128.502	129.272	Lamtor2
ENSMUSG00000041571	74.9009	75.1026	59.029	129.155	Sepw1
ENSMUSG00000019804	171.503	149.373	136.653	129.124	Snx3
ENSMUSG00000024048	124.014	98.9488	108.982	129.059	Myl12a
ENSMUSG00000029131	163.355	132.017	148.303	128.914	Dnajb6
ENSMUSG00000031197	124.308	168.94	100.467	128.425	Vbp1
ENSMUSG00000046432	146.584	138.294	143.08	128.357	Ngfrap1
ENSMUSG00000062981	146.378	139.674	116.911	128.312	Mrpl42
ENSMUSG00000022962	105.33	131.773	83.7378	128.224	Gart
ENSMUSG00000029472	133.387	116.617	129.132	128.163	Anapc5
ENSMUSG00000020917	117.916	121.908	93.4241	128.083	Acly
ENSMUSG00000045983	148.794	106.194	154.255	127.955	Eif4g1
ENSMUSG00000074303	65.1764	106.503	36.5604	127.808	Gm10664
ENSMUSG00000025132	134.531	96.2941	124.683	127.699	Arhgdia
ENSMUSG00000096255	184.292	109.624	135.591	127.661	Dynlt1b
ENSMUSG00000020649	289.715	161.606	213.792	127.62	Rrm2
ENSMUSG00000052551	60.8739	90.224	110.448	127.145	Adarb2
ENSMUSG00000020250	109.156	128.561	96.7664	127.089	Txnrd1
ENSMUSG00000029390	132.549	132.603	130.339	126.989	Tmed2
ENSMUSG00000022789	68.6046	108.513	78.3883	126.898	Dnm1l
ENSMUSG00000089944	122.203	86.9354	201.935	126.527	Gm8292
ENSMUSG00000029267	158.645	131.375	160.956	126.493	Mtf2
ENSMUSG00000018501	127.587	113.443	142.165	126.269	Ncor1
ENSMUSG00000053317	164.155	100.657	137.968	126.214	Sec61b
ENSMUSG00000063870	88.7309	114.54	88.1479	125.79	Chd4
ENSMUSG00000025203	121.102	212.736	73.9725	125.333	Scd2
ENSMUSG00000022551	160.686	124.895	138.436	125.265	Cyc1
ENSMUSG00000027506	103.625	144.43	101.476	125.239	Tpd52
ENSMUSG00000025630	133.014	159.098	123.115	125.178	Hprt
ENSMUSG00000024038	162.157	137.213	69.2521	125.046	Ndufv3
ENSMUSG00000000303	86.2041	106.252	53.6952	124.904	Cdh1
ENSMUSG00000079197	32.2627	87.7534	28.8567	124.872	Psme2
ENSMUSG00000056076	110.106	103.314	100.663	124.289	Eif3b
ENSMUSG00000065637	79.925	58.2052	44.6401	124.222	Gm26397
ENSMUSG00000035726	118.278	118.031	120.452	124.189	Supt16
ENSMUSG00000071655	147.53	115.589	161.686	124.08	Ubxn1
ENSMUSG00000011257	137.145	122.612	116.835	124.039	Pabpc4
ENSMUSG00000037236	124.313	147.038	126.106	123.835	Matr3
ENSMUSG00000026864	244.41	116.523	184.138	123.669	Hspa5
ENSMUSG00000056300	77.9274	96.0832	75.1316	123.592	Gm13247
ENSMUSG00000051391	202.18	123.139	177.56	123.193	Ywhag
ENSMUSG00000038965	148.02	120.514	131.684	123.156	Ube2l3
ENSMUSG00000047459	136.883	118.347	104.56	123.077	Dynlrb1
ENSMUSG00000027248	230.361	157.104	202.968	122.981	Pdia3
ENSMUSG00000047407	88.7144	106.114	92.5852	122.356	Tgif1
ENSMUSG00000010095	105.313	79.6021	99.3976	122.311	Slc3a2
ENSMUSG00000066553	121.636	138.471	130.077	122.305	Gm6969
ENSMUSG00000034349	109.139	142.082	123.992	122.039	Smc4
ENSMUSG00000040850	78.8805	103.423	122.15	121.726	Psme4
ENSMUSG00000059040	75.5922	116.589	52.7291	121.649	Gm5506
ENSMUSG00000029169	121.475	115.742	106.551	121.576	Dhx15
ENSMUSG00000027133	167.58	114.986	145.348	120.536	Nop10
ENSMUSG00000021486	145.716	112.165	121.405	120.466	Prelid1
ENSMUSG00000058186	95.3331	121.519	93.5413	120.361	Gm13242
ENSMUSG00000032218	104.734	121.92	90.9232	120.346	Ccnb2
ENSMUSG00000011752	143.831	146.462	100.873	120.233	Pgam1
ENSMUSG00000032199	119.292	103.047	131.743	119.945	Polr2m
ENSMUSG00000003873	120.031	101.247	126.706	119.937	Bax
ENSMUSG00000039218	90.6272	94.524	97.7627	119.543	Srrm2
ENSMUSG00000037152	155.897	144.226	196.942	119.506	Ndufc1
ENSMUSG00000005054	146.358	132.235	120.182	119.149	Cstb
ENSMUSG00000003868	97.1502	114.519	86.5376	119.113	Ruvbl2
ENSMUSG00000030342	316.142	155.881	288.223	119.006	Cd9
ENSMUSG00000054808	94.8614	95.0342	95.8976	118.89	Actn4
ENSMUSG00000015749	128.979	100.069	100.262	118.279	Anp32e
ENSMUSG00000023150	120.989	118.374	128.91	117.861	Ivns1abp
ENSMUSG00000066232	124.902	130.095	136.484	117.724	Ipo7
ENSMUSG00000074698	104.032	125.217	95.1687	117.575	Csnk2a1
ENSMUSG00000031954	134.961	102.448	112.871	117.451	Cfdp1
ENSMUSG00000031432	92.7933	146.367	67.6109	116.571	Prps1
ENSMUSG00000087267	266.279	86.487	395.326	116.126	4933427J07Rik
ENSMUSG00000043962	139.904	87.7139	127.673	116.109	Thrap3
ENSMUSG00000027067	105.633	92.4257	106.004	115.847	Ssrp1
ENSMUSG00000039067	132.008	130.833	103.762	115.756	Psmd7
ENSMUSG00000063406	81.9969	68.2119	105.881	115.724	Tmed5
ENSMUSG00000024387	127.252	84.6049	107.247	115.6	Csnk2b
ENSMUSG00000014195	148.199	129.948	172.135	115.478	Dnajc7
ENSMUSG00000053907	146.209	148.474	210.96	115.302	Mat2a
ENSMUSG00000038943	95.4772	136.604	78.5003	115.278	Prc1
ENSMUSG00000001627	75.6069	112.814	93.5344	115.24	Ifrd1
ENSMUSG00000020766	46.8406	87.0459	39.7158	114.806	Galk1
ENSMUSG00000059743	85.5443	117.683	70.0955	114.547	Fdps
ENSMUSG00000002767	87.4494	71.8392	165.78	114.383	Mrpl2
ENSMUSG00000022464	128.997	106.44	129.088	114.313	Slc38a4
ENSMUSG00000042747	106.886	79.1856	112.846	114.274	Krtcap2
ENSMUSG00000037815	178.547	115.543	162.519	114.245	Ctnna1
ENSMUSG00000040463	125.323	99.5317	117.968	114.103	Mybbp1a
ENSMUSG00000030970	71.8486	66.5962	82.3805	113.994	Ctbp2
ENSMUSG00000022682	78.2806	110.29	76.911	113.99	Rrn3
ENSMUSG00000021111	126.215	124.64	128.738	113.81	Papola
ENSMUSG00000071547	47.9937	84.2213	30.9282	113.807	Nt5dc2
ENSMUSG00000028998	137.721	106.862	126.554	113.742	Tomm7
ENSMUSG00000028809	134.836	147.328	131.026	113.645	Srrm1
ENSMUSG00000027379	84.727	138.296	75.5625	113.548	Bub1
ENSMUSG00000062762	124.545	132.787	127.54	113.481	Ei24
ENSMUSG00000050071	109.019	155.193	101.96	112.954	Bex1
ENSMUSG00000057561	130.524	96.7493	144.136	112.754	Eif1a
ENSMUSG00000055612	91.6349	119.28	73.8822	112.644	Cdca7
ENSMUSG00000029910	114.312	128.911	100.059	112.574	Mad2l1
ENSMUSG00000042699	135.586	76.0884	163.567	112.444	Dhx9
ENSMUSG00000007836	130.569	92.6049	97.3837	112.436	Hnrnpa0
ENSMUSG00000020415	155.712	122.449	160.196	112.436	Pttg1
ENSMUSG00000071533	94.9582	112.391	86.4443	112.421	Pcnp
ENSMUSG00000021116	109.772	99.9616	110.475	112.366	Eif2s1
ENSMUSG00000034192	133.967	118.327	127.194	112.293	Lsm3
ENSMUSG00000093165	212.528	117.135	116.209	112.275	Gm22181
ENSMUSG00000025130	127.408	120.033	118.144	112.109	P4hb
ENSMUSG00000093904	120.353	114.877	95.0979	112.089	Tomm20
ENSMUSG00000027288	87.6425	115.218	91.2848	112.076	Zfp106
ENSMUSG00000028478	148.811	93.9395	158.791	111.807	Clta
ENSMUSG00000020661	10.6129	41.9413	8.70351	111.648	Dnmt3a
ENSMUSG00000020430	80.9869	86.7385	88.7295	111.416	Pes1
ENSMUSG00000031586	78.4951	83.5065	64.2586	111.199	Rbpms
ENSMUSG00000030275	144.469	114.156	137.97	110.871	Etnk1
ENSMUSG00000045996	144.97	106.808	116.734	110.738	Polr2k
ENSMUSG00000026219	143.209	96.9548	151.207	110.56	Trip12
ENSMUSG00000046718	6.39075	73.1385	9.2872	110.505	Bst2
ENSMUSG00000041560	112.216	92.2374	112.888	110.471	Gltscr2
ENSMUSG00000010376	148.407	115.014	103.557	110.377	Nedd8
ENSMUSG00000006360	29.0902	98.2153	31.139	110.338	Crip1
ENSMUSG00000047945	229.946	107.941	189.149	110.321	Marcksl1
ENSMUSG00000090625	78.2988	145.244	82.4518	110.152	Gm20721
ENSMUSG00000026064	111.492	110.733	122.277	110.019	Ptp4a1
ENSMUSG00000005981	103.855	71.5485	114.147	109.998	Trap1
ENSMUSG00000041740	117.467	125.59	114.55	109.947	Rnf10
ENSMUSG00000024335	95.3305	66.5856	91.9044	109.927	Brd2
ENSMUSG00000022474	113.396	114.274	126.693	109.337	Pmm1
ENSMUSG00000016554	116.344	100.64	111.038	109.229	Eif3d
ENSMUSG00000006998	136.843	121.201	127.469	109.023	Psmd2
ENSMUSG00000081291	50.4102	152.783	79.1139	108.974	Gm14738
ENSMUSG00000022185	107.131	110.264	97.5912	108.572	Acin1
ENSMUSG00000026790	82.4476	113.433	87.0296	108.525	Odf2
ENSMUSG00000000278	136.87	128.688	109.984	108.37	Scpep1
ENSMUSG00000018583	109.584	97.9378	114.792	108.284	G3bp1
ENSMUSG00000020328	92.1465	136.91	85.0913	108.244	Nudcd2
ENSMUSG00000043866	117.13	121.775	117.843	108.092	Taf10
ENSMUSG00000028788	130.32	120.587	119.06	107.924	Ptp4a2
ENSMUSG00000024309	117.386	84.118	101.351	107.914	H2-Ke2
ENSMUSG00000025925	64.586	121.063	75.2356	107.414	Terf1
ENSMUSG00000068120	113.351	101.36	96.9823	107.402	Gm10231
ENSMUSG00000031848	110.071	94.0454	93.3265	107.258	Lsm4
ENSMUSG00000065304	75.6956	78.3752	30.2111	107.231	Gm23245
ENSMUSG00000051257	114.588	104.97	99.0131	106.774	Trap1a
ENSMUSG00000025134	109.098	65.8334	122.93	106.76	Alyref
ENSMUSG00000027944	82.0348	76.6631	84.0512	106.657	Hax1
ENSMUSG00000022272	58.0513	91.828	65.3543	106.499	Myo10
ENSMUSG00000047879	114.512	117.047	113.984	106.376	Usp14
ENSMUSG00000040331	115.248	125.05	104.547	106.257	Nsmce4a
ENSMUSG00000033161	115.297	118.141	123.871	106.154	Atp1a1
ENSMUSG00000037072	129.151	103.646	157.609	106.084	2014-09-15
ENSMUSG00000009575	96.5514	120.116	78.8302	105.988	Cbx5
ENSMUSG00000028426	131.677	93.49	134.142	105.985	Rad23b
ENSMUSG00000001642	85.192	87.4978	68.7308	105.922	Akr1b3
ENSMUSG00000038374	116.892	83.8433	125.987	105.716	Rbm8a
ENSMUSG00000020737	111.126	98.3354	92.2769	105.702	Hn1
ENSMUSG00000024217	121.581	103.486	105.071	105.305	Snrpc
ENSMUSG00000015961	81.0508	95.6316	82.7695	105.284	Adss
ENSMUSG00000030647	130.778	101.765	116.907	105.261	Ndufc2
ENSMUSG00000032397	94.5276	106.052	91.4982	105.067	Tipin
ENSMUSG00000026276	154.393	128.376	142.912	104.639	2014-09-02
ENSMUSG00000033732	104.008	82.2138	103.517	104.595	Sf3b3
ENSMUSG00000007050	135.485	93.5521	122.547	104.586	Lsm2
ENSMUSG00000022034	68.3053	138.409	66.2561	104.458	Esco2
ENSMUSG00000029911	88.5138	91.6753	87.2134	104.384	Ssbp1
ENSMUSG00000004880	72.5646	103.005	57.6682	104.274	Lbr
ENSMUSG00000022673	120.518	108.861	89.146	104.273	Mcm4
ENSMUSG00000038644	75.5417	96.5142	61.0667	104.013	Pold1
ENSMUSG00000049124	147.179	109.208	137.821	103.975	Gm8186
ENSMUSG00000041408	113.829	95.9465	150.831	103.799	Wapal
ENSMUSG00000072235	58.183	51.6885	54.6123	103.636	Tuba1a
ENSMUSG00000028873	90.7964	103.056	83.6719	103.635	Cdca8
ENSMUSG00000020929	119.722	105.816	107.302	103.459	Eftud2
ENSMUSG00000066652	31.2519	164.671	13.8937	103.306	Lefty2
ENSMUSG00000026434	137.803	113.191	132.789	103.095	Nucks1
ENSMUSG00000045962	134.165	143.584	141.752	103.046	Wnk1
ENSMUSG00000055065	116.125	118.998	127.682	102.986	Ddx17
ENSMUSG00000092796	58.5347	0	42.7228	102.986	Gm22692
ENSMUSG00000037149	80.1368	96.8405	85.619	102.925	Ddx1
ENSMUSG00000025066	81.3459	102.149	84.2483	102.871	Sfr1
ENSMUSG00000024974	83.3507	100.866	92.3321	102.851	Smc3
ENSMUSG00000001175	92.8479	62.0752	123.547	102.715	Calm1
ENSMUSG00000022314	116.081	114.477	107.325	102.715	Rad21
ENSMUSG00000024099	148.244	105.91	143.104	102.574	Ndufv2
ENSMUSG00000022024	76.6166	93.0153	76.2643	102.452	Sugt1
ENSMUSG00000020265	60.8403	93.9078	59.7314	102.436	Sumo3
ENSMUSG00000018677	166.279	125.449	160.375	102.283	Slc25a39
ENSMUSG00000074227	60.7785	103.344	53.9667	102.25	Spint2
ENSMUSG00000007029	85.1198	70.8382	79.8811	102.027	Vars
ENSMUSG00000041712	59.6788	124.01	49.768	102	Ubr7
ENSMUSG00000032366	51.9347	80.8248	42.2404	101.969	Tpm1
ENSMUSG00000093930	111.252	151.486	99.3451	101.91	Hmgcs1
ENSMUSG00000005410	114.109	95.226	96.391	101.592	Mcm5
ENSMUSG00000091896	109.179	96.6547	88.9466	101.536	Ube2d2a
ENSMUSG00000027108	86.5408	112.897	83.7659	101.483	Ola1
ENSMUSG00000031701	101.322	97.7281	106.593	101.317	Dnaja2
ENSMUSG00000006005	84.4808	84.4175	97.3142	101.261	Tpr
ENSMUSG00000026229	131.384	103.179	111.669	101.252	Psmd1
ENSMUSG00000030678	77.0375	83.9236	67.4751	101.208	Maz
ENSMUSG00000011114	95.4305	108.778	93.1583	101.175	Tbrg1
ENSMUSG00000005683	144.283	105.135	130.094	101.112	Cs
ENSMUSG00000023906	4.36349	44.7606	3.2069	101.054	Cldn6
ENSMUSG00000020326	112.944	148.35	138.901	101.048	Ccng1
ENSMUSG00000043535	47.5607	83.5394	54.4146	100.977	Setx
ENSMUSG00000027810	79.1017	85.9204	89.8348	100.904	Eif2a
ENSMUSG00000017428	101.3	93.8856	103.557	100.899	Psmd11
ENSMUSG00000026701	126.541	113.508	109.712	100.712	Prdx6
ENSMUSG00000037197	82.0362	124.535	89.2245	100.705	Rbm17
ENSMUSG00000050917	104.371	115.787	62.3813	100.705	Fgf4
ENSMUSG00000061360	123.217	83.2071	100.915	100.559	Phf5a
ENSMUSG00000024208	87.6329	106.781	68.8547	100.549	Uqcc2
ENSMUSG00000052681	102.126	86.9679	86.5452	100.549	Rap1b
ENSMUSG00000030697	115.551	69.1394	110.923	100.415	Ppp4c
ENSMUSG00000028745	134.415	96.7629	130.157	100.295	Capzb
ENSMUSG00000056612	95.9429	83.3455	83.6821	100.191	Ppp1r14b
ENSMUSG00000015837	66.278	91.399	76.4082	100.163	Sqstm1
ENSMUSG00000022255	58.2674	78.4175	52.5638	100.16	Mtdh
ENSMUSG00000005625	107.513	98.244	107.637	100.148	Psmd4
ENSMUSG00000051176	281.07	155.983	270.72	100.089	Zfp42
ENSMUSG00000021595	70.2863	99.571	69.9038	100.034	Nsun2
ENSMUSG00000025580	106.737	92.9398	106.408	99.9514	Eif4a3
ENSMUSG00000063015	91.08	126.979	84.1536	99.7836	Ccni
ENSMUSG00000020850	99.2752	105.196	94.4911	99.7427	Prpf8
ENSMUSG00000095597	119.7	96.752	81.6242	99.6538	Gm6472
ENSMUSG00000005881	72.7234	85.9312	88.2484	99.62	Ergic3
ENSMUSG00000027673	118.824	104.12	126.058	99.6119	Ndufb5
ENSMUSG00000047126	139.897	106.352	154.507	99.6064	Cltc
ENSMUSG00000031229	71.733	85.7074	88.9335	99.6039	Atrx
ENSMUSG00000020307	127.848	88.2823	125.758	99.5533	Cdc34
ENSMUSG00000037851	69.3788	64.3189	82.4451	99.3761	Iars
ENSMUSG00000032215	95.9359	94.1163	112.239	99.3556	Rsl24d1
ENSMUSG00000037169	25.5415	46.703	26.2764	99.1236	Mycn
ENSMUSG00000029363	66.2938	63.2256	70.1667	98.8754	Rfc5
ENSMUSG00000041859	115.644	97.035	102.301	98.6753	Mcm3
ENSMUSG00000035150	120.808	96.9018	123.211	98.6747	Eif2s3x
ENSMUSG00000022477	112.033	102.48	108.651	98.4613	Aco2
ENSMUSG00000023942	106.224	89.4165	123.715	98.3783	Slc29a1
ENSMUSG00000020571	132.213	129.999	102.619	98.2772	Pdia6
ENSMUSG00000020108	38.8705	108.859	32.3157	98.0635	Ddit4
ENSMUSG00000029110	114.591	106.199	124.822	97.6966	Rnf4
ENSMUSG00000004207	150.464	119.221	142.144	97.2005	Psap
ENSMUSG00000029623	81.0689	75.3323	69.0798	97.0263	Pdap1
ENSMUSG00000052293	76.1415	104.097	72.0447	96.9868	Taf9
ENSMUSG00000016541	124.665	103.112	109.197	96.9723	Atxn10
ENSMUSG00000019370	100.049	103.704	87.3928	96.9546	Calm3
ENSMUSG00000022443	63.8514	70.2404	66.9471	96.9104	Myh9
ENSMUSG00000020075	74.39	88.2535	82.8131	96.8161	Ddx21
ENSMUSG00000086454	156.41	100.778	138.496	96.7417	4930500J02Rik
ENSMUSG00000030591	119.162	108.95	112.285	96.7258	Psmd8
ENSMUSG00000034391	163.918	128.601	162.736	96.699	Fbxo15
ENSMUSG00000024006	93.8225	106.29	84.0322	96.6381	Stk38
ENSMUSG00000041126	78.4338	86.7785	65.432	96.58	H2afv
ENSMUSG00000025982	109.064	118.242	105.101	96.5388	Sf3b1
ENSMUSG00000025161	31.4273	87.9402	2.96107	96.4726	Slc16a3
ENSMUSG00000022174	117.351	96.1397	112.509	96.4429	Dad1
ENSMUSG00000054091	94.4946	67.8475	54.3339	96.2638	1810037I17Rik
ENSMUSG00000006589	88.7205	85.4549	93.5062	96.1415	Aprt
ENSMUSG00000020477	63.1708	83.5704	60.9873	96.139	Mrps24
ENSMUSG00000030417	93.7197	101.046	103.706	96.1289	Pdcd5
ENSMUSG00000036550	97.2723	102.302	96.6394	96.0692	Cnot1
ENSMUSG00000016427	95.2635	83.9924	132.094	95.9831	Ndufa1
ENSMUSG00000026341	105.823	121.007	87.8332	95.7191	Actr3
ENSMUSG00000002416	112.96	82.9424	144.36	95.699	Ndufb2
ENSMUSG00000020152	139.733	96.5554	134.76	95.6107	Actr2
ENSMUSG00000021149	71.9961	81.6337	80.9204	95.5925	Gtpbp4
ENSMUSG00000017421	127.31	79.8155	130.079	95.2965	Zfp207
ENSMUSG00000022437	84.7762	91.2052	60.0752	94.9932	Samm50
ENSMUSG00000031781	101.765	77.8616	97.2679	94.9248	Ciapin1
ENSMUSG00000058135	18.9076	80.352	26.1394	94.9076	Gstm1
ENSMUSG00000024843	37.0822	92.7452	26.111	94.7241	Chka
ENSMUSG00000000805	0.232227	16.0816	0.472803	94.615	Car4
ENSMUSG00000022995	80.5467	86.4186	86.2075	94.601	Enah
ENSMUSG00000042043	98.1445	101.198	95.4589	94.4218	Tbca
ENSMUSG00000052456	115.562	106.976	99.7498	94.3563	Asna1
ENSMUSG00000006715	106.126	86.9696	95.2459	94.2986	Gmnn
ENSMUSG00000030512	92.854	112.291	77.1793	94.2877	Snrpa1
ENSMUSG00000041028	95.235	90.6812	116.199	94.199	Ghitm
ENSMUSG00000041959	45.0288	91.6768	45.219	94.1466	S100a10
ENSMUSG00000026558	130.993	116.226	90.6704	94.1198	Uck2
ENSMUSG00000028792	121.4	97.297	97.6395	94.0206	Ak2
ENSMUSG00000028649	68.838	85.197	73.4592	94.0138	Macf1
ENSMUSG00000052926	78.095	71.3961	79.196	93.966	Rnaseh2a
ENSMUSG00000001707	84.9595	94.8206	84.5256	93.9612	Eef1e1
ENSMUSG00000021178	104.999	86.4467	108.029	93.8316	Psmc1
ENSMUSG00000024827	34.4107	79.9792	33.909	93.7123	Gldc
ENSMUSG00000038587	98.9429	78.7405	80.1001	93.6626	Akap12
ENSMUSG00000027828	120.573	113.873	112.408	93.6183	Ssr3
ENSMUSG00000032604	84.724	84.0884	100.564	93.2565	Qars
ENSMUSG00000012396	436.194	178.997	385.688	93.2508	Nanog
ENSMUSG00000060739	94.3294	73.5001	100.393	93.0719	Nsa2
ENSMUSG00000002728	72.4627	82.3596	69.3181	93.0679	Naa20
ENSMUSG00000034160	79.0731	171.147	110.303	93.0584	Ogt
ENSMUSG00000023110	67.6634	81.6954	62.6323	92.7464	Prmt5
ENSMUSG00000021910	87.7207	85.9872	88.9827	92.6206	Nisch
ENSMUSG00000041057	66.7412	80.3498	70.6014	92.4972	Wdr43
ENSMUSG00000005481	89.6137	64.863	101.101	92.4352	Ddx39
ENSMUSG00000022961	93.4633	69.0347	95.7827	92.3988	Son
ENSMUSG00000002010	105.294	104.671	98.0477	92.3987	Idh3g
ENSMUSG00000022752	91.8219	88.8762	92.9479	92.384	Tomm70a
ENSMUSG00000022452	114.669	90.3903	108.491	92.2946	Smdt1
ENSMUSG00000027111	64.3536	84.0795	59.4883	92.2464	Itga6
ENSMUSG00000093044	0	0	0	92.127	Snord8
ENSMUSG00000022427	106.832	92.2003	108.011	92.1211	Tomm22
ENSMUSG00000042207	72.1329	92.6249	64.0323	92.1057	Kdm5b
ENSMUSG00000004100	71.173	61.694	71.2805	92.0677	Ppan
ENSMUSG00000026034	60.8769	122.977	64.4548	91.9628	Clk1
ENSMUSG00000030127	129.244	96.5796	123.313	91.8959	Cops7a
ENSMUSG00000068749	97.6723	100.022	100.236	91.7334	Psma5
ENSMUSG00000025261	77.418	84.1647	84.2042	91.7095	Huwe1
ENSMUSG00000034317	76.9885	92.7193	64.1381	91.6649	Trim59
ENSMUSG00000024050	49.0847	80.8722	80.7658	91.5916	Wiz
ENSMUSG00000037331	47.7201	76.8136	50.9382	91.5747	Larp1
ENSMUSG00000078348	129.684	96.5342	119.211	91.5399	Sf3b5
ENSMUSG00000029142	80.7099	87.1197	83.5171	91.5241	Mrpl33
ENSMUSG00000031939	95.5272	72.2112	109.559	91.472	Taf1d
ENSMUSG00000084936	66.6728	109.643	51.2064	91.3618	Gm11583
ENSMUSG00000029467	181.499	107.557	138.916	91.3064	Atp2a2
ENSMUSG00000028156	87.2883	99.7264	76.9124	91.2909	Eif4e
ENSMUSG00000031622	70.7044	84.6571	69.0317	91.2275	Sin3b
ENSMUSG00000043411	142.841	159.536	151.82	91.188	Usp48
ENSMUSG00000030884	105.466	93.176	110.653	91.1817	Uqcrc2
ENSMUSG00000010608	93.0245	87.1093	78.114	91.1541	Rbm25
ENSMUSG00000002297	73.1098	93.4893	80.3136	91.08	Dbf4
ENSMUSG00000079614	82.1102	96.2324	69.9518	91.0121	Seh1l
ENSMUSG00000036678	82.8252	92.2587	75.4591	90.936	Aaas
ENSMUSG00000033938	122.613	78.3524	111.869	90.9005	Ndufb7
ENSMUSG00000091625	108.419	92.9858	118.557	90.8954	Lsm5
ENSMUSG00000078965	119.251	119.087	35.8624	90.8806	Gm12033
ENSMUSG00000044783	76.1266	122.671	72.5026	90.7165	Hjurp
ENSMUSG00000064068	78.9228	74.8505	78.0482	90.7108	Mtx1
ENSMUSG00000025204	150.815	110.436	124.025	90.5614	Ndufb8
ENSMUSG00000020547	77.9466	86.9715	56.0351	90.4515	Bzw2
ENSMUSG00000032412	108.295	75.2491	102.342	90.4447	Atp1b3
ENSMUSG00000028800	107.946	59.895	91.1263	90.2215	Hdac1
ENSMUSG00000056394	98.9703	85.2064	77.6849	90.1688	Lig1
ENSMUSG00000039671	61.4333	92.6775	49.069	90.1543	Zmynd8
ENSMUSG00000028124	36.9301	78.8631	40.2418	90.107	Gclm
ENSMUSG00000067860	26.2584	87.9002	31.3025	90.0589	Zic3
ENSMUSG00000096403	86.6482	95.3041	68.5421	89.9952	Gm9825
ENSMUSG00000078497	82.1161	84.0327	74.7793	89.9194	Gm13145
ENSMUSG00000020720	113.137	92.3362	101.931	89.7793	Psmd12
ENSMUSG00000020153	99.9747	92.3924	100.152	89.5633	Ndufs7
ENSMUSG00000035048	104.87	84.6226	98.0253	89.4975	Anapc13
ENSMUSG00000006585	73.2765	77.7043	66.5398	89.4528	Cdt1
ENSMUSG00000019961	92.2433	85.3936	85.8988	89.4064	Tmpo
ENSMUSG00000030265	50.6181	77.0772	45.355	89.1517	Kras
ENSMUSG00000031996	88.1003	82.1485	76.6863	89.0086	Aplp2
ENSMUSG00000020089	127.751	76.4318	108.342	88.8037	Ppa1
ENSMUSG00000030224	93.2811	88.7473	96.1247	88.5799	Strap
ENSMUSG00000030867	65.1537	96.2813	52.5544	88.4371	Plk1
ENSMUSG00000005312	76.903	95.0316	65.0131	88.3056	Ubqln1
ENSMUSG00000026456	58.9831	98.8335	62.4988	88.2913	Cyb5r1
ENSMUSG00000041438	78.9611	86.107	91.6671	88.2392	Cirh1a
ENSMUSG00000055148	102.941	51.4022	97.9362	88.1364	Klf2
ENSMUSG00000087207	79.5044	86.3868	90.5732	88.0685	Gm13147
ENSMUSG00000067367	73.9972	81.0209	67.4856	87.9448	Lyar
ENSMUSG00000087342	0	0	0	87.8383	Gm12238
ENSMUSG00000025423	114.582	85.1593	114.972	87.6256	Pias2
ENSMUSG00000056999	60.361	81.7671	50.4553	87.5978	Ide
ENSMUSG00000007891	94.0444	131.459	111.37	87.5651	Ctsd
ENSMUSG00000013593	93.5919	88.7803	82.4435	87.5443	Ndufs2
ENSMUSG00000091228	100.804	71.1578	120.759	87.5036	Gm20390
ENSMUSG00000051234	181.733	91.3966	156.468	87.4723	Rnf7
ENSMUSG00000080538	73.1825	237.826	26.6835	87.4603	Gm25541
ENSMUSG00000025439	83.4915	89.8543	74.8398	87.1873	Clns1a
ENSMUSG00000032481	58.3221	82.6483	55.8911	87.1735	Smarcc1
ENSMUSG00000028066	77.0971	92.3121	61.2528	87.0878	Pmf1
ENSMUSG00000004285	94.5642	93.1174	85.8829	86.9105	Atp6v1f
ENSMUSG00000001158	86.6356	92.7744	83.4202	86.7135	Snrnp27
ENSMUSG00000001666	78.1386	94.8685	99.5101	86.6956	Ddt
ENSMUSG00000020029	119.015	103.775	119.597	86.6337	Nudt4
ENSMUSG00000013415	110.687	76.448	92.2657	86.5078	Igf2bp1
ENSMUSG00000026615	90.4451	79.9552	104.371	86.4973	Eprs
ENSMUSG00000022111	112.357	82.0181	100.15	86.4937	Uchl3
ENSMUSG00000027306	56.6791	96.5341	43.205	86.398	Nusap1
ENSMUSG00000002015	91.1158	125.095	84.1415	86.3718	Bcap31
ENSMUSG00000022820	143.346	102.437	132.506	86.3162	Ndufb4
ENSMUSG00000036940	84.082	97.6216	71.8822	86.221	Kdm1a
ENSMUSG00000024425	54.9779	77.6594	50.9888	86.1855	Ndfip1
ENSMUSG00000023010	89.0793	91.4948	87.834	85.9886	Tmbim6
ENSMUSG00000027752	92.0456	102.217	74.964	85.96	Exosc8
ENSMUSG00000066979	74.5342	79.9985	69.4021	85.8601	Bub3
ENSMUSG00000001435	19.2856	53.3881	18.039	85.6965	Col18a1
ENSMUSG00000075229	74.3153	110.37	68.8126	85.6705	Ccdc58
ENSMUSG00000037608	92.1068	52.3344	94.0055	85.6483	Bclaf1
ENSMUSG00000020708	128.315	79.8185	105.225	85.5079	Psmc5
ENSMUSG00000029394	51.1228	52.3034	46.002	85.4862	Cdk2ap1
ENSMUSG00000019139	47.0811	66.4555	34.7995	85.3979	Isyna1
ENSMUSG00000029152	82.4793	98.2826	72.1552	85.1683	Ociad1
ENSMUSG00000032562	81.9035	86.1278	72.0732	85.1583	Gnai2
ENSMUSG00000019373	83.0865	58.2907	98.0744	85.0949	Cops3
ENSMUSG00000041769	58.9211	63.5736	58.1995	84.8812	Ppp2r2d
ENSMUSG00000030079	62.9211	74.568	51.5956	84.8606	Ruvbl1
ENSMUSG00000032383	114.329	66.1479	121.777	84.8272	Ppib
ENSMUSG00000038816	28.0406	72.445	26.0331	84.4851	Ctnnal1
ENSMUSG00000030268	240.811	102.636	271.89	84.4719	Bcat1
ENSMUSG00000072692	83.2883	83.9548	31.8188	84.4353	Gm13826
ENSMUSG00000031447	164.799	111.619	184.216	84.3796	Lamp1
ENSMUSG00000027660	19.1793	57.55	12.9235	84.2606	Skil
ENSMUSG00000068744	65.5427	113.546	70.8901	84.0902	Psrc1
ENSMUSG00000032116	88.7911	97.9878	88.005	84.0901	Stt3a
ENSMUSG00000069565	75.8994	99.8534	60.8772	84.0885	Dazap1
ENSMUSG00000031328	42.6358	66.8532	44.154	84.0577	Flna
ENSMUSG00000021877	112.027	104.413	92.719	84.0537	Arf4
ENSMUSG00000030536	60.6634	55.0102	56.6497	84.0081	Iqgap1
ENSMUSG00000022010	118.994	118.709	150.233	83.9481	Tsc22d1
ENSMUSG00000045294	57.089	118.365	48.9927	83.9352	Insig1
ENSMUSG00000086290	67.4839	124.339	78.794	83.8325	Snhg12
ENSMUSG00000027787	61.7705	86.5022	72.9168	83.8214	Nmd3
ENSMUSG00000000171	103.24	109.226	135.536	83.7674	Sdhd
ENSMUSG00000028093	119.743	112.937	99.418	83.6994	Acp6
ENSMUSG00000031960	81.2777	66.1908	96.2182	83.6472	Aars
ENSMUSG00000021806	83.0564	97.8478	67.1858	83.538	Nid2
ENSMUSG00000029311	25.6249	55.4458	27.0471	83.5275	Hsd17b11
ENSMUSG00000036986	48.368	65.5931	41.3181	83.4404	Pml
ENSMUSG00000032288	48.8344	74.5891	53.4412	83.3329	Imp3
ENSMUSG00000032423	108.254	70.7885	113.09	83.332	Syncrip
ENSMUSG00000050953	7.36013	62.3796	33.6869	83.2325	Gja1
ENSMUSG00000024914	75.271	64.8467	67.3481	83.1294	Drap1
ENSMUSG00000018707	77.2007	70.3293	91.7388	83.0051	Dync1h1
ENSMUSG00000025403	55.0782	51.6738	71.1109	83.0007	Shmt2
ENSMUSG00000070544	80.1531	64.5523	90.5385	82.9662	Top1
ENSMUSG00000005506	89.6619	88.7145	82.4772	82.9081	Celf1
ENSMUSG00000001441	84.2659	110.411	62.3256	82.8624	Npepps
ENSMUSG00000024493	58.6002	51.5082	72.0784	82.7588	Lars
ENSMUSG00000026356	99.3939	79.5701	88.929	82.5854	Dars
ENSMUSG00000049960	137.799	95.2464	106.917	82.4564	Mrps16
ENSMUSG00000061136	86.1154	84.389	97.8554	82.4475	Prpf40a
ENSMUSG00000028433	59.7917	66.4964	52.3297	82.4209	Ubap2
ENSMUSG00000002102	100.743	58.5318	115.095	82.368	Psmc3
ENSMUSG00000032178	77.9091	86.7068	68.6322	82.3209	Ilf3
ENSMUSG00000029223	50.9456	79.834	25.9758	82.1518	Uchl1
ENSMUSG00000051855	25.0962	77.938	28.3964	82.0417	Mest
ENSMUSG00000021577	89.4429	83.3014	89.2208	82.0322	Sdha
ENSMUSG00000041075	16.6099	50.0282	17.1989	81.9867	Fzd7
ENSMUSG00000026641	30.9799	48.389	30.4967	81.8724	Usf1
ENSMUSG00000032637	69.7076	80.2394	62.7491	81.8635	Atxn2l
ENSMUSG00000021048	111.421	74.1026	105.199	81.5941	Mthfd1
ENSMUSG00000009470	105.62	85.5057	92.5899	81.5303	Tnpo1
ENSMUSG00000080921	96.3909	108.283	11.7046	81.451	Rpl38-ps2
ENSMUSG00000001847	78.5107	87.0425	71.3365	81.4379	Rac1
ENSMUSG00000014956	79.5313	83.1478	73.7982	81.4376	Ppp1cb
ENSMUSG00000017221	115.424	94.7385	91.0765	81.4028	Psmd3
ENSMUSG00000074832	91.0642	94.4476	108.979	80.9874	2410141K09Rik
ENSMUSG00000064326	94.8568	107.38	92.3191	80.9627	Siva1
ENSMUSG00000027455	63.7045	63.4067	71.5537	80.9186	Nsfl1c
ENSMUSG00000052102	100.151	68.5789	107.951	80.901	Gnpda1
ENSMUSG00000068921	84.3708	93.6363	95.2986	80.8706	Dap3
ENSMUSG00000029465	96.2351	76.8561	93.8852	80.809	Arpc3
ENSMUSG00000007564	110.683	74.0036	106.122	80.8071	Ppp2r1a
ENSMUSG00000026926	68.5498	57.423	97.2697	80.6322	Pmpca
ENSMUSG00000041084	98.1544	89.5348	83.4112	80.6212	Ostc
ENSMUSG00000034868	141.78	61.0345	115.821	80.5994	Myl12b
ENSMUSG00000025995	60.0814	76.2429	70.0249	80.5263	Wdr75
ENSMUSG00000027671	78.2987	69.4838	66.9028	80.4243	Actl6a
ENSMUSG00000004642	98.2273	72.8637	81.647	80.4054	Slbp
ENSMUSG00000040667	82.7861	67.3291	74.849	80.3513	Nup88
ENSMUSG00000066000	82.9467	80.4738	77.02	80.3187	2610305D13Rik
ENSMUSG00000030983	87.42	64.182	85.7046	80.3018	Bccip
ENSMUSG00000023307	71.5801	103.356	59.1948	80.2587	2014-03-05
ENSMUSG00000022841	123.565	55.1887	142.431	80.2559	Ap2m1
ENSMUSG00000049969	63.295	68.1263	96.9045	80.1583	Plekhf2
ENSMUSG00000035202	42.4988	87.6058	51.2212	80.0797	Lars2
ENSMUSG00000079477	102.987	83.4505	89.968	80.0149	Rab7
ENSMUSG00000036036	148.406	93.3017	178.921	79.9582	Zfp57
ENSMUSG00000013629	66.5595	90.9483	55.1848	79.9311	Cad
ENSMUSG00000033916	72.0773	88.8874	64.8877	79.9211	Chmp2a
ENSMUSG00000063787	101.326	81.3645	74.7577	79.831	Chchd1
ENSMUSG00000029642	77.4744	92.0389	71.2581	79.7298	Polr1d
ENSMUSG00000027422	58.0178	62.9783	68.3224	79.7284	Rrbp1
ENSMUSG00000027469	76.0528	85.9745	67.9635	79.68	Tpx2
ENSMUSG00000004268	94.5767	72.7633	87.2521	79.5982	Emg1
ENSMUSG00000029014	59.4254	74.3341	63.4778	79.5215	Dnajc2
ENSMUSG00000020514	74.3936	74.5281	73.4044	79.5131	Mrpl22
ENSMUSG00000050628	94.7683	67.2102	85.4263	79.4469	Ubald2
ENSMUSG00000027679	81.9591	85.6553	88.9481	79.4048	Dnajc19
ENSMUSG00000027984	97.3187	74.9137	99.857	79.3949	Hadh
ENSMUSG00000032575	87.9296	86.7839	84.3771	79.3857	Manf
ENSMUSG00000071650	95.6551	89.7767	86.4648	79.2643	Ganab
ENSMUSG00000007656	96.2313	75.0621	102.896	79.2558	Arpp19
ENSMUSG00000079184	75.9413	97.641	68.4053	78.9418	Mphosph8
ENSMUSG00000037487	75.1022	66.6479	85.0325	78.9371	Ubr5
ENSMUSG00000030541	108.726	82.688	106.163	78.8256	Idh2
ENSMUSG00000040084	67.2715	90.8311	64.8542	78.7661	Bub1b
ENSMUSG00000056537	16.688	88.4457	24.6291	78.6917	Rlim
ENSMUSG00000027547	94.9647	43.0734	93.3863	78.671	Sall4
ENSMUSG00000031386	56.431	67.7284	56.9765	78.6623	Hcfc1
ENSMUSG00000061286	72.0233	60.6298	66.1405	78.5903	Exosc5
ENSMUSG00000021840	82.7908	74.8584	82.6976	78.5303	Mapk1ip1l
ENSMUSG00000001909	66.7271	60.8119	81.2863	78.4614	Trmt1
ENSMUSG00000027193	73.0428	77.7679	78.7492	78.2822	Api5
ENSMUSG00000026520	34.314	91.762	21.0401	78.248	Pycr2
ENSMUSG00000017707	58.012	75.2754	68.233	78.2241	Serinc3
ENSMUSG00000079658	111.491	72.6755	109.033	78.2049	Tceb1
ENSMUSG00000033918	76.4651	79.3098	81.1111	78.1576	Parl
ENSMUSG00000028677	75.1416	66.8663	72.029	78.1493	Rnf220
ENSMUSG00000022247	76.9269	80.3891	72.681	78.1321	Brix1
ENSMUSG00000015112	73.7255	84.9452	66.3145	78.0175	Slc25a13
ENSMUSG00000024853	76.0602	68.8557	70.4202	78.0024	Sf3b2
ENSMUSG00000027496	64.1717	88.5445	56.7146	77.9693	Aurka
ENSMUSG00000020572	52.0282	92.3648	44.3571	77.969	Nampt
ENSMUSG00000030491	16.2713	52.2067	13.3262	77.9297	Tdrd12
ENSMUSG00000028618	73.207	86.7736	86.4403	77.7859	Tmem59
ENSMUSG00000078652	94.8671	79.1777	84.7223	77.6219	Psme3
ENSMUSG00000021477	107.674	61.0314	144.48	77.4843	Ctsl
ENSMUSG00000071014	106.621	69.6637	124.226	77.4304	Ndufb6
ENSMUSG00000032892	40.063	73.159	37.8214	77.4247	Rangrf
ENSMUSG00000002031	67.12	56.7144	63.3109	77.3666	Ift46
ENSMUSG00000029581	110.821	79.7298	77.2319	77.3502	Fscn1
ENSMUSG00000028884	73.1304	71.6545	68.5989	77.3494	Rpa2
ENSMUSG00000020706	72.4836	65.6392	73.5594	77.3145	Ftsj3
ENSMUSG00000030872	73.3271	59.5367	75.1955	77.274	Gga2
ENSMUSG00000088254	41.7839	93.6128	9.53963	77.2564	Gm24289
ENSMUSG00000001280	48.3287	74.4772	48.0916	77.2561	Sp1
ENSMUSG00000018848	80.5257	69.4373	80.0829	77.155	Rars
ENSMUSG00000057262	61.8304	61.3393	87.5448	77.1183	Gm10020
ENSMUSG00000055531	52.966	71.421	58.3724	77.0972	Cpsf6
ENSMUSG00000072244	111.348	82.2846	106.488	77.0947	Trim6
ENSMUSG00000037400	67.6824	82.5535	54.0658	76.9867	Atp11b
ENSMUSG00000028455	86.657	70.5696	92.0612	76.9737	Stoml2
ENSMUSG00000020330	63.4871	94.9357	59.9001	76.9619	Hmmr
ENSMUSG00000027562	30.3959	24.4322	62.8773	76.8737	Car2
ENSMUSG00000001017	111.015	80.691	115.678	76.6565	Chtop
ENSMUSG00000002984	82.2502	56.4754	81.2288	76.6364	Tomm40
ENSMUSG00000003660	74.4817	79.7992	76.1428	76.6189	Snrnp200
ENSMUSG00000032400	76.3334	106.185	63.3885	76.56	Zwilch
ENSMUSG00000027808	74.4973	70.5244	66.5197	76.555	Serp1
ENSMUSG00000067148	66.8391	69.5153	79.3167	76.5209	Polr1c
ENSMUSG00000028729	45.3928	55.444	44.6493	76.5158	Ebna1bp2
ENSMUSG00000030335	71.1389	81.3891	64.3865	76.5057	Mrpl51
ENSMUSG00000027091	77.3837	73.6027	79.4187	76.4794	Zc3h15
ENSMUSG00000028577	74.4388	79.7765	82.6114	76.4705	Plaa
ENSMUSG00000024181	65.0744	81.8195	60.9816	76.2982	Mrpl28
ENSMUSG00000030704	83.6879	86.2979	84.8477	76.2976	Rab6a
ENSMUSG00000015733	100.594	82.1252	91.6273	76.2642	Capza2
ENSMUSG00000033543	101.234	81.4009	91.4412	76.1858	Gtf2a2
ENSMUSG00000026917	123.091	96.9166	104.922	76.1394	Wdr5
ENSMUSG00000050608	107.35	100.081	103.416	76.0918	Minos1
ENSMUSG00000023089	130.674	72.4952	125.004	76.0778	Ndufa5
ENSMUSG00000053398	19.0202	53.2681	31.7454	75.879	Phgdh
ENSMUSG00000014294	91.2606	60.6626	98.8416	75.7813	Ndufa2
ENSMUSG00000032293	61.7012	80.9411	68.3723	75.6895	Ireb2
ENSMUSG00000059474	37.3761	75.0684	33.6818	75.6733	Mbtd1
ENSMUSG00000081485	117.762	91.4614	20.1951	75.6272	Gm12338
ENSMUSG00000054753	138.149	76.5702	142.295	75.6266	AU018091
ENSMUSG00000024571	80.6677	72.4217	85.3131	75.6211	Gm16286
ENSMUSG00000038975	91.2386	63.5473	84.9964	75.5126	Rabggtb
ENSMUSG00000021196	82.5221	97.1014	52.224	75.509	Pfkp
ENSMUSG00000015759	65.0374	82.626	64.5884	75.4161	Cnih1
ENSMUSG00000078566	44.4574	117.723	5.91187	75.39	Bnip3
ENSMUSG00000026977	70.4684	79.7447	76.758	75.3639	2014-03-07
ENSMUSG00000028961	78.4187	55.9033	73.4184	75.3612	Pgd
ENSMUSG00000018899	8.71341	40.8543	5.28747	75.3587	Irf1
ENSMUSG00000001016	90.8531	79.8679	81.9136	74.9675	Ilf2
ENSMUSG00000052337	108.566	75.3177	104.512	74.8669	Immt
ENSMUSG00000039108	33.4761	59.1355	32.0963	74.8423	Lsm14b
ENSMUSG00000023043	1.83192	76.8833	2.38003	74.8173	Krt18
ENSMUSG00000021866	31.9932	52.2003	18.6142	74.6981	Anxa11
ENSMUSG00000015806	51.7959	77.2899	45.618	74.6725	Qdpr
ENSMUSG00000054312	86.3294	76.8473	70.1248	74.4136	Mrps21
ENSMUSG00000027206	77.088	72.7571	93.8255	74.3289	Cops2
ENSMUSG00000034928	49.8001	61.4747	45.5663	74.1597	Rnf44
ENSMUSG00000009863	98.5187	69.2143	87.8915	74.1213	Sdhb
ENSMUSG00000021537	91.8895	77.9112	93.1025	74.1191	Cetn3
ENSMUSG00000029202	42.4346	58.8952	42.3729	74.0992	Pds5a
ENSMUSG00000018765	59.0485	77.8942	52.6957	74.0979	Fxr2
ENSMUSG00000066568	73.66	68.1415	70.9071	74.041	Lsm14a
ENSMUSG00000022913	66.425	58.6556	65.9742	73.8487	Psmg1
ENSMUSG00000037266	85.5079	113.124	82.5604	73.8265	D4Wsu53e
ENSMUSG00000040354	97.6259	61.8612	68.8011	73.809	Mars
ENSMUSG00000019777	96.0232	84.0223	90.7291	73.7843	Hdac2
ENSMUSG00000019989	3.70125	57.1922	6.00905	73.7804	Enpp3
ENSMUSG00000020069	85.4098	84.1224	68.44	73.7227	Hnrnph3
ENSMUSG00000072082	83.6197	81.2266	79.0358	73.6325	Ccnf
ENSMUSG00000093989	180.142	83.371	138.272	73.6029	Rnasek
ENSMUSG00000028790	61.8832	58.6555	69.7893	73.5898	Khdrbs1
ENSMUSG00000078656	76.3685	70.7307	66.2474	73.5617	Vps25
ENSMUSG00000005354	67.997	73.9591	76.6914	73.4937	Txn2
ENSMUSG00000030421	30.3303	70.0757	35.2169	73.3509	Uri1
ENSMUSG00000077222	52.7245	97.1254	72.867	73.3293	Gm22270
ENSMUSG00000020248	73.3444	77.7986	63.0972	73.3136	Nfyb
ENSMUSG00000022391	64.8462	66.4629	63.6483	73.3053	Rangap1
ENSMUSG00000027509	69.1875	91.5422	73.6114	73.2983	Rae1
ENSMUSG00000029462	103.764	69.0445	110.337	73.1686	Vps29
ENSMUSG00000031715	98.3125	88.538	103.092	73.108	Smarca5
ENSMUSG00000002524	67.16	54.3649	63.4088	73.078	Puf60
ENSMUSG00000025351	153.378	83.3019	270.762	73.0566	Cd63
ENSMUSG00000038633	62.3246	65.1712	61.464	73.0516	Degs1
ENSMUSG00000065107	52.5532	0	40.8818	72.9276	n-R5s88
ENSMUSG00000026254	131.541	66.17	115.005	72.8588	Eif4e2
ENSMUSG00000020803	78.6766	75.8006	69.5805	72.8379	Txndc17
ENSMUSG00000001833	90.0572	79.3487	90.8703	72.8339	2014-09-07
ENSMUSG00000063884	68.3816	63.4739	70.423	72.7931	Ptcd3
ENSMUSG00000019710	62.5805	80.4045	49.8071	72.7756	Mrpl24
ENSMUSG00000042605	64.6342	75.4424	62.4881	72.7453	Atxn2
ENSMUSG00000019471	74.3053	54.6003	63.3674	72.619	Cdc37
ENSMUSG00000000751	158.392	81.9588	126.344	72.4341	Rpa1
ENSMUSG00000075391	62.247	80.8642	71.8382	72.4317	Gm13443
ENSMUSG00000029767	127.387	100.133	108.736	72.3961	Calu
ENSMUSG00000027597	62.4643	75.6706	53.8322	72.3688	Ahcy
ENSMUSG00000082082	98.671	66.9583	161.348	72.2412	Gm13230
ENSMUSG00000021040	75.5451	63.7935	113.458	72.2269	Slirp
ENSMUSG00000024583	86.2533	83.8424	82.9521	72.0551	Txnl1
ENSMUSG00000028345	57.3511	68.0721	66.4515	71.9814	Tex10
ENSMUSG00000035851	71.5007	78.6507	68.1729	71.9661	Ythdc1
ENSMUSG00000063273	75.3101	75.6824	73.8121	71.9627	Naa15
ENSMUSG00000038462	88.0586	72.0464	69.283	71.9353	Uqcrfs1
ENSMUSG00000026914	97.5137	71.84	113.842	71.9182	Psmd14
ENSMUSG00000018509	54.2944	55.7948	54.6244	71.8316	Cenpv
ENSMUSG00000038252	63.6294	81.6898	52.4567	71.7287	Ncapd2
ENSMUSG00000029687	111.9	76.0828	100.428	71.7268	Ezh2
ENSMUSG00000031299	48.9464	50.7432	107.317	71.7224	Pdha1
ENSMUSG00000005510	80.5959	76.3249	74.471	71.6066	Ndufs3
ENSMUSG00000010592	169.913	127.751	251.23	71.5879	Dazl
ENSMUSG00000002068	57.9833	44.8776	57.4228	71.4256	Ccne1
ENSMUSG00000009585	69.7627	73.341	48.855	71.3465	Apobec3
ENSMUSG00000038518	58.9657	66.5498	69.949	71.3242	Jarid2
ENSMUSG00000024014	68.3634	60.7651	51.6432	71.2904	Pim1
ENSMUSG00000069682	58.4418	53.5447	9.1206	71.2806	Gm10275
ENSMUSG00000061032	48.2315	59.6736	50.3691	71.2422	Rrp1
ENSMUSG00000030603	93.2434	55.6365	91.2847	71.1765	Psmc4
ENSMUSG00000015092	91.437	66.1192	81.839	71.1061	Edf1
ENSMUSG00000024758	93.066	52.7846	83.4932	71.0768	Rtn3
ENSMUSG00000028409	70.4311	73.3496	73.6655	71.0721	Smu1
ENSMUSG00000028932	76.5193	69.7886	83.6344	71.0626	Psmc2
ENSMUSG00000024194	69.633	54.1796	83.9424	70.9796	Cuta
ENSMUSG00000015575	75.7271	65.8084	77.3788	70.9486	Atp6v0e
ENSMUSG00000043091	101.842	61.8928	68.5042	70.9199	Tuba1c
ENSMUSG00000025190	108.376	75.5648	114.266	70.9029	Got1
ENSMUSG00000000561	63.457	62.416	66.4859	70.8865	Wdr77
ENSMUSG00000032279	68.0577	71.1995	57.1604	70.8129	Idh3a
ENSMUSG00000019782	76.7285	67.6497	77.6495	70.7945	Rwdd1
ENSMUSG00000026478	112.744	55.0397	122.223	70.6703	Lamc1
ENSMUSG00000038909	91.8736	74.483	80.2606	70.6364	Kat7
ENSMUSG00000024665	21.58	50.1601	16.688	70.5402	Fads2
ENSMUSG00000033581	70.8869	74.6637	71.6563	70.2903	Igf2bp2
ENSMUSG00000024346	100.347	77.3889	89.9925	70.2502	Pfdn1
ENSMUSG00000031383	93.9349	44.6836	65.7771	70.2288	Dusp9
ENSMUSG00000071662	101.74	90.0809	87.7058	70.2222	Polr2g
ENSMUSG00000040034	62.5463	75.1838	64.5336	70.2138	Nup43
ENSMUSG00000021222	36.6254	64.5597	31.1736	70.0338	Dcaf4
ENSMUSG00000027374	81.2376	68.4785	49.6433	69.9828	Mrps5
ENSMUSG00000019738	81.0314	60.4575	72.2438	69.9771	Polr2i
ENSMUSG00000031604	86.1397	117.421	70.4617	69.9569	Sc4mol
ENSMUSG00000071653	76.9917	68.1065	73.7651	69.8903	1810009A15Rik
ENSMUSG00000031388	63.6588	62.7717	53.0978	69.8317	Naa10
ENSMUSG00000024271	53.6329	74.97	52.307	69.8269	Elp2
ENSMUSG00000039197	20.2596	27.6273	21.4432	69.7739	Adk
ENSMUSG00000039105	83.788	74.2246	82.5827	69.7303	Atp6v1g1
ENSMUSG00000061559	73.3637	75.956	81.4808	69.6437	Wdr61
ENSMUSG00000028741	73.3782	61.5312	69.7782	69.5969	Mrto4
ENSMUSG00000017716	122.405	69.3431	112.145	69.5031	Birc5
ENSMUSG00000004865	73.035	80.7822	71.7186	69.4514	Srpk1
ENSMUSG00000075700	89.3799	77.1081	105.212	69.4474	Selt
ENSMUSG00000047146	59.9412	83.6679	69.3417	69.4199	Tet1
ENSMUSG00000032050	62.6974	72.1055	54.4262	69.4025	Rdx
ENSMUSG00000028656	68.4592	53.8291	67.163	69.3977	Cap1
ENSMUSG00000026193	185.351	83.093	168.238	69.3726	Fn1
ENSMUSG00000020091	82.7566	69.5312	75.9542	69.3379	Eif4ebp2
ENSMUSG00000002844	89.3955	90.9156	84.5304	69.2747	Adprh
ENSMUSG00000061838	75.6058	72.8133	70.9265	69.2279	Suclg2
ENSMUSG00000018761	58.9777	49.5634	69.5797	69.2127	Mpdu1
ENSMUSG00000032097	76.8907	65.7035	69.361	69.1908	Ddx6
ENSMUSG00000026245	77.0265	61.7143	78.9432	69.1316	Farsb
ENSMUSG00000024975	16.1227	70.398	19.5704	69.0867	Pdcd4
ENSMUSG00000081824	124.181	78.7885	70.9277	69.0555	BC002163
ENSMUSG00000031683	77.3125	73.6895	74.1201	68.9887	Lsm6
ENSMUSG00000020745	68.2231	78.7556	62.2412	68.8476	Pafah1b1
ENSMUSG00000030825	89.4966	36.6248	56.2798	68.8231	Hsd17b14
ENSMUSG00000026761	62.0756	106.325	56.4804	68.7763	Orc4
ENSMUSG00000070394	149.483	92.0306	120.547	68.7644	Tmem256
ENSMUSG00000040128	21.0977	48.3382	16.8324	68.7621	Pnrc1
ENSMUSG00000051355	66.5545	67.8074	58.0476	68.7363	Commd1
ENSMUSG00000030232	115.653	71.3429	130.655	68.7234	Aebp2
ENSMUSG00000023022	31.6921	80.1318	21.4999	68.6752	Lima1
ENSMUSG00000009549	106.143	85.5169	105.49	68.6626	Srp14
ENSMUSG00000029038	65.9961	61.6808	73.2836	68.6334	Ssu72
ENSMUSG00000001918	73.3011	69.2051	64.3512	68.6069	Slc1a5
ENSMUSG00000001289	74.5452	73.9811	84.3111	68.4296	Pfdn5
ENSMUSG00000021395	28.83	54.1818	31.5725	68.3818	Spin1
ENSMUSG00000052397	92.6276	53.0876	77.2765	68.378	Ezr
ENSMUSG00000071708	44.3282	54.1694	61.7413	68.3738	Sms
ENSMUSG00000020457	78.5784	73.1272	84.5632	68.2436	Drg1
ENSMUSG00000009630	45.6011	61.5674	52.6042	68.2403	Ppp2cb
ENSMUSG00000033940	98.2574	81.1659	88.3501	68.0872	Brk1
ENSMUSG00000035478	44.3648	43.0647	40.3456	67.9831	Mbd3
ENSMUSG00000051329	50.3175	68.3792	55.9441	67.8416	Nup160
ENSMUSG00000018287	54.9061	58.488	49.6443	67.8149	Spag7
ENSMUSG00000022674	59.7366	75.9012	62.678	67.6787	Ube2v2
ENSMUSG00000028945	75.7297	82.5275	65.9471	67.6467	Rheb
ENSMUSG00000016018	49.3382	42.8837	54.2601	67.6465	Skiv2l2
ENSMUSG00000038803	98.6825	90.3356	77.1384	67.6129	Ost4
ENSMUSG00000028034	70.0769	75.0019	64.0505	67.605	Fubp1
ENSMUSG00000037458	70.5264	47.58	75.6992	67.6026	Azin1
ENSMUSG00000063800	66.6844	64.2585	65.7073	67.5989	Prpf38a
ENSMUSG00000022051	52.0055	77.4588	41.2024	67.5438	Bnip3l
ENSMUSG00000078249	56.8641	54.5265	42.8482	67.2824	Hmga1-rs1
ENSMUSG00000021252	86.9635	75.2291	84.4564	67.2784	0610007P14Rik
ENSMUSG00000032314	95.8062	59.762	107.532	67.1902	Etfa
ENSMUSG00000019428	86.8943	54.0348	68.5217	67.16	Fkbp8
ENSMUSG00000019132	74.4853	64.7173	77.0136	67.059	BC005537
ENSMUSG00000037725	49.69	79.2247	60.6072	66.9681	Ckap2
ENSMUSG00000020277	24.7814	72.0207	9.13386	66.8947	Pfkl
ENSMUSG00000003955	67.481	80.1174	38.5405	66.8867	Fam162a
ENSMUSG00000031578	71.2218	59.5898	72.9154	66.8771	Mak16
ENSMUSG00000008450	69.46	65.5136	58.3064	66.8543	Nutf2
ENSMUSG00000038762	60.7497	55.7147	57.9203	66.703	Abcf1
ENSMUSG00000010362	44.2271	75.5936	60.7593	66.6412	Rdm1
ENSMUSG00000040048	94.2013	59.0238	82.9981	66.6225	Ndufb10
ENSMUSG00000030061	68.2506	78.9833	58.7777	66.5231	Uba3
ENSMUSG00000067847	82.6414	55.4956	52.4593	66.4846	Romo1
ENSMUSG00000029012	52.2759	57.3005	55.9884	66.3592	Orc5
ENSMUSG00000025764	85.3076	57.8971	104.157	66.3064	Phf17
ENSMUSG00000052033	59.2177	68.0021	57.0093	66.2652	Pfdn4
ENSMUSG00000029833	82.0485	103.001	100.996	66.213	Trim24
ENSMUSG00000000346	79.1569	62.9114	83.5532	66.0947	Dazap2
ENSMUSG00000042032	54.2211	66.4524	47.2101	66.0864	Mat2b
ENSMUSG00000006740	66.0541	62.4815	68.7825	66.0505	Kif5b
ENSMUSG00000039016	121.634	81.8753	97.2776	66.0419	Timm8b
ENSMUSG00000043858	54.6485	45.929	48.7297	66.0405	Nup62
ENSMUSG00000031696	98.9747	81.9128	106.504	66.0299	Vps35
ENSMUSG00000034681	56.3745	66.3541	51.0475	66.0283	Rnps1
ENSMUSG00000026547	107.995	99.7358	91.5631	66.0047	Tagln2
ENSMUSG00000061524	21.0629	31.4034	21.5797	66.0005	Zic2
ENSMUSG00000022191	61.8686	55.5009	59.5262	65.9405	Drosha
ENSMUSG00000006373	58.9418	60.1568	75.1492	65.9364	Pgrmc1
ENSMUSG00000021018	46.1042	51.3119	48.0239	65.9036	Polr2h
ENSMUSG00000022407	57.2069	65.0871	48.305	65.8943	Adsl
ENSMUSG00000080058	118.643	29.854	85.9067	65.8519	Gm11175
ENSMUSG00000030042	113.993	77.1496	96.8082	65.7083	Pole4
ENSMUSG00000078498	69.5496	53.0456	65.3804	65.6854	Gm13151
ENSMUSG00000024537	43.6986	57.905	40.7473	65.5552	Psmg2
ENSMUSG00000008333	84.0464	63.9816	94.657	65.5282	Snrpb2
ENSMUSG00000020171	45.6531	46.0978	43.388	65.4784	Yeats4
ENSMUSG00000028633	54.3956	66.4723	51.2358	65.4776	Ctps
ENSMUSG00000029993	73.4441	66.018	111.63	65.4468	Nfu1
ENSMUSG00000039640	70.0343	52.2166	65.5194	65.3995	Mrpl12
ENSMUSG00000013662	33.4462	56.4828	32.0421	65.3381	Atad1
ENSMUSG00000037876	24.6966	43.3666	31.3647	65.333	Jmjd1c
ENSMUSG00000063576	38.9261	38.8641	34.5697	65.312	Klhdc3
ENSMUSG00000065990	82.8714	55.1006	78.4984	65.2763	Aurkaip1
ENSMUSG00000073639	94.3883	81.1397	88.6823	65.203	Rab18
ENSMUSG00000027829	50.2359	53.4755	44.8683	65.1461	Ccnl1
ENSMUSG00000034252	59.4144	62.4347	65.9029	65.135	Senp6
ENSMUSG00000039771	57.8886	55.0379	65.1902	65.104	Polr2j
ENSMUSG00000028029	59.0068	65.4858	63.1209	65.1029	Aimp1
ENSMUSG00000045136	162.176	60.9686	155.961	65.0947	Tubb2b
ENSMUSG00000058258	56.9674	83.1512	47.1278	64.7431	Idi1
ENSMUSG00000019494	75.3124	61.0103	77.4291	64.6969	Cops6
ENSMUSG00000034484	59.4179	69.8945	64.098	64.5996	Snx2
ENSMUSG00000021737	77.3463	50.0743	74.6714	64.5178	Psmd6
ENSMUSG00000028291	63.8105	77.9738	66.4473	64.5162	Akirin2
ENSMUSG00000065701	0	0	78.0691	64.4578	Rny1
ENSMUSG00000022400	74.4823	56.7885	78.9948	64.3889	Rbx1
ENSMUSG00000062908	122.786	73.4886	128.047	64.3662	Acadm
ENSMUSG00000036199	78.4486	59.9593	86.7774	64.3228	Ndufa13
ENSMUSG00000019923	79.3292	67.4845	90.0202	64.3141	Zwint
ENSMUSG00000007670	52.8258	55.2121	49.0259	64.2571	Khsrp
ENSMUSG00000034729	64.2257	67.9777	61.6157	64.1812	Mrps10
ENSMUSG00000020496	57.6874	54.6709	50.0211	64.1647	Rnf187
ENSMUSG00000033943	51.3796	95.6188	45.1173	64.1508	Mga
ENSMUSG00000060288	76.1066	50.3682	83.2781	64.0705	Ppih
ENSMUSG00000022394	28.8034	49.7366	28.6199	64.0414	L3mbtl2
ENSMUSG00000017831	59.3847	55.965	63.6577	63.9775	Rab5a
ENSMUSG00000037242	66.3454	56.6209	72.1627	63.9707	Clic4
ENSMUSG00000063904	49.0504	51.35	40.3935	63.8541	Dpp3
ENSMUSG00000026032	82.9737	60.7827	81.9292	63.8347	Ndufb3
ENSMUSG00000024197	31.0689	55.6205	30.6998	63.8142	Plin3
ENSMUSG00000028822	50.1224	82.2599	35.7032	63.7651	Tmem50a
ENSMUSG00000012535	63.9572	75.7744	54.4589	63.7641	Tnpo3
ENSMUSG00000051285	34.3729	67.4723	35.8942	63.7192	Pcmtd1
ENSMUSG00000024317	49.004	67.9346	54.135	63.668	Rnf138
ENSMUSG00000073616	77.3608	60.3607	78.9879	63.661	Myeov2
ENSMUSG00000030846	45.7702	73.765	46.8504	63.637	Tial1
ENSMUSG00000086617	19.3219	20.0345	69.8898	63.6134	Gm11635
ENSMUSG00000032745	80.2748	62.1174	90.4921	63.5748	Gpbp1
ENSMUSG00000003824	34.4515	54.8625	26.6734	63.5272	Syce2
ENSMUSG00000025868	102.613	72.5285	91.8231	63.4699	Higd2a
ENSMUSG00000027406	69.2975	63.8379	93.002	63.4004	Idh3b
ENSMUSG00000025220	41.0556	69.3504	38.0957	63.3808	Mgea5
ENSMUSG00000010755	46.8537	48.2275	57.7961	63.3538	Cars
ENSMUSG00000036617	40.9317	37.697	46.3829	63.3527	Etl4
ENSMUSG00000037622	118.562	85.2601	60.2156	63.2996	Wdtc1
ENSMUSG00000037916	68.5522	48.0343	71.9611	63.2741	Ndufv1
ENSMUSG00000046341	32.3366	63.244	41.7537	63.2556	Gm11223
ENSMUSG00000023902	35.8349	37.085	34.0886	63.231	Zscan10
ENSMUSG00000021929	69.2686	74.884	65.828	63.1471	Kpna3
ENSMUSG00000024231	77.581	59.3821	67.7131	63.1429	Cul2
ENSMUSG00000015869	57.1199	69.6767	55.6395	63.1244	Prpsap1
ENSMUSG00000034424	70.4864	61.741	69.1576	63.1102	Gcsh
ENSMUSG00000020739	66.9134	57.4757	68.8794	63.1098	Nup85
ENSMUSG00000061331	143.928	36.1946	265.562	63.0153	Gm17132
ENSMUSG00000022178	20.1501	43.7942	19.394	63.0049	Ajuba
ENSMUSG00000025487	90.149	52.955	89.003	63.0017	Psmd13
ENSMUSG00000053110	46.1672	52.9745	47.9308	63.0007	Yap1
ENSMUSG00000031714	75.8423	70.7624	73.1965	62.9221	Gab1
ENSMUSG00000022751	37.7723	57.6038	38.0866	62.9013	Nit2
ENSMUSG00000028757	90.9408	62.2154	73.5387	62.783	Ddost
ENSMUSG00000020869	97.0206	77.5777	78.7358	62.7286	Lrrc59
ENSMUSG00000038005	63.1657	67.9038	64.9812	62.7267	2700029M09Rik
ENSMUSG00000006304	96.515	66.5174	92.3284	62.6576	Arpc2
ENSMUSG00000027162	54.724	63.7132	58.8294	62.6347	Lin7c
ENSMUSG00000008200	40.7512	81.5108	42.1957	62.5821	Fnbp4
ENSMUSG00000038155	77.1011	70.3424	50.804	62.582	Gstp2
ENSMUSG00000074781	77.9918	57.7079	72.5877	62.5731	Ube2n
ENSMUSG00000025862	23.7132	58.0533	22.2848	62.5693	Stag2
ENSMUSG00000029422	66.3542	57.9972	63.6728	62.5358	Rsrc2
ENSMUSG00000028902	59.2202	51.9956	61.1308	62.4796	Sf3a3
ENSMUSG00000002996	25.6328	57.9397	31.8691	62.4527	Hbp1
ENSMUSG00000039041	62.0482	50.9635	64.6609	62.4491	Adrm1
ENSMUSG00000032244	62.5542	57.9985	68.0028	62.3097	Fem1b
ENSMUSG00000026775	78.1599	62.6547	78.1104	62.307	Yme1l1
ENSMUSG00000049775	161.213	102.953	119.754	62.1816	Tmsb4x
ENSMUSG00000000134	15.4881	42.0777	19.2404	62.111	Tfe3
ENSMUSG00000035293	17.7973	67.5806	12.0702	62.0147	G2e3
ENSMUSG00000037361	76.5847	56.5394	78.3621	62.0123	0610009D07Rik
ENSMUSG00000038615	60.187	49.3352	59.2742	61.9659	Nfe2l1
ENSMUSG00000020594	54.7843	59.0699	52.9191	61.9581	Pum2
ENSMUSG00000040044	58.6843	55.0602	62.8694	61.9136	Orc3
ENSMUSG00000024539	35.9015	58.3125	32.997	61.892	Ptpn2
ENSMUSG00000072419	67.1187	46.8727	65.5583	61.8901	Dppa2
ENSMUSG00000008892	105.224	72.6088	94.0615	61.8388	Vdac3
ENSMUSG00000024177	44.122	69.4926	48.0118	61.8315	Nme4
ENSMUSG00000027447	77.4077	70.3541	79.7832	61.8277	Cst3
ENSMUSG00000042557	43.4295	64.6455	39.6187	61.807	Sin3a
ENSMUSG00000023027	50.5177	53.6222	55.679	61.7926	Atf1
ENSMUSG00000041203	85.8586	46.0211	70.8946	61.7613	2310036O22Rik
ENSMUSG00000022200	44.8945	62.408	46.592	61.7497	Golph3
ENSMUSG00000005575	89.1145	48.8304	103.861	61.7342	Ube2m
ENSMUSG00000022241	57.6586	46.3928	65.1235	61.7219	Tars
ENSMUSG00000012483	105.478	81.4509	86.119	61.6482	Rpa3
ENSMUSG00000041891	63.468	75.5802	60.0334	61.6238	Lman1
ENSMUSG00000001783	55.0453	50.9758	53.545	61.6127	Rtcb
ENSMUSG00000022992	55.1494	57.8968	54.0319	61.6019	Kansl2
ENSMUSG00000021374	53.5032	57.3005	50.433	61.4918	Nup153
ENSMUSG00000031843	62.6214	48.5163	59.0509	61.4201	Mphosph6
ENSMUSG00000013663	33.3506	49.4876	33.0649	61.4143	Pten
ENSMUSG00000031059	79.3996	63.9764	87.2844	61.3869	Ndufb11
ENSMUSG00000054387	47.516	103.782	52.5642	61.2657	Mdm4
ENSMUSG00000031665	31.5383	41.5431	33.2759	61.2604	Sall1
ENSMUSG00000024423	80.4997	67.551	91.2913	61.1677	Impact
ENSMUSG00000089788	33.9707	74.3274	53.0765	61.1571	Gm16586
ENSMUSG00000068036	39.6242	57.2046	43.8878	61.1504	Mllt4
ENSMUSG00000062580	87.4112	67.3044	76.0039	61.1472	Timm17a
ENSMUSG00000020680	61.7579	59.3525	68.7049	61.1299	Taf15
ENSMUSG00000033475	96.0593	59.1714	67.7853	61.1282	Tomm6
ENSMUSG00000037857	40.297	57.8455	45.4141	61.0642	Nufip2
ENSMUSG00000053411	39.894	53.9618	38.4462	61.0639	Cbx7
ENSMUSG00000028180	61.6148	72.9174	64.7137	61.0332	Zranb2
ENSMUSG00000087590	39.4337	113.973	47.5217	61.0089	2410004N09Rik
ENSMUSG00000096808	157.663	36.2693	267.566	60.9882	AC132444.6
ENSMUSG00000072872	78.3435	46.1298	72.7472	60.9437	Rybp
ENSMUSG00000042688	49.8159	66.7452	47.6869	60.9357	Mapk6
ENSMUSG00000021670	48.9588	99.1109	45.407	60.907	Hmgcr
ENSMUSG00000039515	62.2427	52.5825	58.6074	60.8867	Ppp2r4
ENSMUSG00000024165	85.3126	71.1142	77.0897	60.8775	Hn1l
ENSMUSG00000029840	76.2217	79.5922	78.2544	60.8389	Mtpn
ENSMUSG00000045817	24.0209	32.526	22.2691	60.8164	Zfp36l2
ENSMUSG00000023106	50.4651	54.6769	54.0236	60.7903	Denr
ENSMUSG00000030082	69.3384	64.3591	64.8057	60.7242	Sec61a1
ENSMUSG00000019362	91.8416	67.5132	74.2177	60.7056	D8Ertd738e
ENSMUSG00000051316	71.5793	51.8797	76.8491	60.6799	Taf7
ENSMUSG00000021996	83.3031	84.7877	102.103	60.6663	Esd
ENSMUSG00000036777	67.8909	85.3101	62.295	60.5821	Anln
ENSMUSG00000027893	48.4005	69.8084	49.153	60.5722	Ahcyl1
ENSMUSG00000055653	22.1101	46.9151	12.2419	60.4796	Gpc3
ENSMUSG00000060992	77.1363	68.284	71.9985	60.4492	Copz1
ENSMUSG00000028843	76.7678	53.8089	83.047	60.4486	Sh3bgrl3
ENSMUSG00000031950	244.363	68.6671	226.873	60.4041	Gabarapl2
ENSMUSG00000004099	70.7638	57.2762	66.0001	60.3739	Dnmt1
ENSMUSG00000022370	59.8135	53.0885	59.7485	60.1775	Mrpl13
ENSMUSG00000000958	6.60841	23.5854	8.45428	60.1013	Slc7a7
ENSMUSG00000029672	30.8718	49.4814	25.2274	60.0222	Fam3c
ENSMUSG00000037643	84.6859	75.56	64.7397	59.9883	Prkci
ENSMUSG00000065353	67.2541	104.664	28.0093	59.9805	Snora73b
ENSMUSG00000025742	30.2834	51.9747	27.4453	59.932	Prps2
ENSMUSG00000004771	59.5325	68.2424	67.4381	59.9315	Rab11a
ENSMUSG00000061887	27.9959	42.4175	22.8584	59.8814	Ssbp3
ENSMUSG00000034042	54.2147	62.4123	59.3939	59.8569	Gpbp1l1
ENSMUSG00000022378	75.9771	73.7382	70.0491	59.8066	Fam49b
ENSMUSG00000066705	108.767	68.9589	40.4495	59.7878	Fxyd6
ENSMUSG00000037313	70.3079	60.5374	65.6487	59.708	Tacc3
ENSMUSG00000032458	67.2332	65.0296	72.2198	59.6866	Copb2
ENSMUSG00000042520	71.3444	59.7447	65.774	59.6837	Ubap2l
ENSMUSG00000047714	57.1872	58.4646	54.2987	59.6735	Ppp1r2
ENSMUSG00000025135	74.0212	57.1781	59.6976	59.6114	Anapc11
ENSMUSG00000030216	54.8127	59.5285	50.6013	59.5714	Wbp11
ENSMUSG00000044155	71.6234	74.819	67.1022	59.5426	Naa38
ENSMUSG00000034560	38.306	40.4599	48.4437	59.4402	A230046K03Rik
ENSMUSG00000029782	47.1178	70.8254	35.9714	59.3915	Tmem209
ENSMUSG00000015994	37.4422	61.7742	39.9559	59.368	Fnta
ENSMUSG00000018593	117.733	86.1262	123.891	59.3577	Sparc
ENSMUSG00000002052	23.2659	43.86	25.3367	59.2839	Supt6
ENSMUSG00000021938	43.7571	53.5877	54.2336	59.2542	Pspc1
ENSMUSG00000026192	59.9342	54.8835	51.0735	59.2433	Atic
ENSMUSG00000023018	32.3743	42.7768	28.23	59.2334	Smarcd1
ENSMUSG00000052798	53.3829	58.21	48.6453	59.184	Nup107
ENSMUSG00000004096	68.8991	54.5139	69.2638	59.1831	Cwc15
ENSMUSG00000018672	10.7387	90.7568	3.3718	59.146	Copz2
ENSMUSG00000001082	65.1979	48.5224	57.0024	59.1336	Mfsd10
ENSMUSG00000000001	47.298	68.3691	48.0646	59.1089	Gnai3
ENSMUSG00000066735	53.8957	62.0387	50.366	59.1025	Vkorc1l1
ENSMUSG00000022463	59.2576	66.5684	48.63	59.0991	Srebf2
ENSMUSG00000015341	96.6722	88.0321	89.1205	59.0417	Golga7
ENSMUSG00000020922	76.3023	63.9945	65.1381	58.9564	Lsm12
ENSMUSG00000037722	42.2711	55.1072	52.4977	58.9089	Gnpnat1
ENSMUSG00000034880	55.4961	68.7365	50.3088	58.8669	Mrpl34
ENSMUSG00000025024	57.7398	42.935	48.8761	58.8656	Smndc1
ENSMUSG00000030677	57.9894	64.5798	48.9806	58.8433	Kif22
ENSMUSG00000052144	57.2296	55.7799	56.5361	58.722	Ppp4r2
ENSMUSG00000052533	51.7238	58.2894	51.6736	58.7142	Nup188
ENSMUSG00000020534	57.9027	52.1575	53.1067	58.6991	Shmt1
ENSMUSG00000031590	53.8676	66.0397	56.546	58.6765	Frg1
ENSMUSG00000017843	54.5728	72.9611	45.3455	58.6721	Ppp2r5c
ENSMUSG00000022881	44.4085	60.957	50.4469	58.6412	Rfc4
ENSMUSG00000007458	76.8729	71.3104	74.7475	58.6376	M6pr
ENSMUSG00000024908	47.727	58.0574	45.6376	58.609	Ppp6r3
ENSMUSG00000037772	37.1151	60.7573	35.5439	58.5964	Mrpl23
ENSMUSG00000085241	57.367	67.5161	54.6765	58.5636	Snhg3
ENSMUSG00000030629	52.8592	59.2959	45.2396	58.5554	Zfand6
ENSMUSG00000024829	71.9608	57.171	67.345	58.5431	Mrpl21
ENSMUSG00000061130	77.786	73.1818	79.1801	58.5113	Ppm1b
ENSMUSG00000041506	52.0439	50.7435	59.4707	58.4742	Rrp9
ENSMUSG00000021591	26.4453	51.5802	33.1207	58.4598	Glrx
ENSMUSG00000032113	63.1364	66.7797	51.8978	58.4339	Chek1
ENSMUSG00000037364	49.3452	46.7534	45.7358	58.4309	Srrt
ENSMUSG00000029591	72.5398	56.6069	63.1851	58.4307	Ung
ENSMUSG00000031754	58.5782	60.226	59.2431	58.4102	Nudt21
ENSMUSG00000055850	114.688	87.7478	96.5885	58.3637	Rnf181
ENSMUSG00000095206	169.784	109.677	75.2115	58.3545	Gm17404
ENSMUSG00000005233	85.8841	91.1844	73.0844	58.3452	Spc25
ENSMUSG00000044221	52.2686	72.1426	45.0439	58.3271	Grsf1
ENSMUSG00000024283	56.3532	55.0545	62.8948	58.3176	Wac
ENSMUSG00000031585	70.382	72.5207	66.3113	58.2609	Gtf2e2
ENSMUSG00000029068	42.6885	69.5003	38.4306	58.2239	Ccnl2
ENSMUSG00000008604	50.693	59.1707	51.8512	58.1289	Ubqln4
ENSMUSG00000020184	66.3928	65.4232	64.3122	58.0893	Mdm2
ENSMUSG00000000827	53.1079	51.788	55.051	58.0667	Tpd52l2
ENSMUSG00000003778	43.8586	57.3032	45.7631	58.039	Brd8
ENSMUSG00000051396	76.9977	60.2712	74.6299	58.0373	Hspa14
ENSMUSG00000060261	50.6729	37.0966	46.8978	58.0215	Gtf2i
ENSMUSG00000060475	68.1451	50.9796	79.2311	57.9724	Wtap
ENSMUSG00000025724	62.8116	47.0262	63.3263	57.9566	Sec11a
ENSMUSG00000047044	54.32	52.9635	54.8691	57.9407	D030056L22Rik
ENSMUSG00000005698	54.9444	53.6725	54.3225	57.9388	Ctcf
ENSMUSG00000040652	29.086	52.5182	24.0849	57.8478	Oaz2
ENSMUSG00000020166	52.3494	55.9049	53.126	57.8286	Cnot2
ENSMUSG00000042659	17.0801	82.3615	14.5175	57.7358	Arrdc4
ENSMUSG00000092395	58.6616	56.522	55.0648	57.6914	Gm20463
ENSMUSG00000057572	44.2763	48.7259	57.2097	57.6478	Zbtb8os
ENSMUSG00000048170	48.6965	59.7228	40.8041	57.6233	Mcmbp
ENSMUSG00000028953	58.4327	49.3308	51.6144	57.571	Abcf2
ENSMUSG00000074088	62.0786	60.3209	61.1162	57.5476	Snrnp40
ENSMUSG00000079480	67.0464	41.6357	61.7076	57.5391	Pin4
ENSMUSG00000015176	53.0375	46.1415	47.6971	57.5118	Nolc1
ENSMUSG00000015647	18.2249	48.4249	22.3705	57.467	Lama5
ENSMUSG00000036707	33.5711	40.2957	35.7788	57.4608	Cab39
ENSMUSG00000026626	27.0025	41.3581	23.6061	57.4303	Ppp2r5a
ENSMUSG00000050299	101.398	100.486	11.0737	57.3962	Gm9843
ENSMUSG00000027881	52.57	55.1789	46.4709	57.3743	Prpf38b
ENSMUSG00000042606	37.7028	46.3413	32.4489	57.3383	Hirip3
ENSMUSG00000033379	73.9007	71.8122	87.7641	57.2809	Atp6v0b
ENSMUSG00000022052	57.976	54.8454	50.1802	57.2387	Ppp2r2a
ENSMUSG00000018322	40.5499	51.0854	33.2904	57.2156	Tomm34
ENSMUSG00000029250	55.591	62.0236	75.68	57.2136	Polr2b
ENSMUSG00000026878	71.6188	72.0314	65.8817	57.2129	Rab14
ENSMUSG00000006289	63.8608	51.5872	43.0939	57.085	Osgep
ENSMUSG00000058603	64.1581	45.7148	12.7169	56.938	Rpl28-ps1
ENSMUSG00000015804	72.03	51.0948	69.6911	56.8978	Med28
ENSMUSG00000031783	61.5703	64.1025	50.7174	56.8501	Polr2c
ENSMUSG00000028869	41.2219	52.8198	45.3209	56.827	Gnl2
ENSMUSG00000022108	52.2909	56.7337	45.4008	56.8261	Itm2b
ENSMUSG00000045948	71.0292	58.788	60.4765	56.819	Mrps12
ENSMUSG00000025289	47.6732	53.1936	47.5736	56.8096	Prdx4
ENSMUSG00000057738	51.0136	50.6682	50.0235	56.7703	Sptan1
ENSMUSG00000035960	79.7931	34.2238	104.975	56.7002	Apex1
ENSMUSG00000018239	60.889	43.9578	57.1007	56.6933	Zcchc10
ENSMUSG00000023505	78.7225	69.5322	62.9391	56.6421	Cdca3
ENSMUSG00000030505	40.4137	50.2418	46.7617	56.619	Prmt3
ENSMUSG00000024767	56.3236	47.3404	56.0388	56.5538	Otub1
ENSMUSG00000032407	55.2161	55.6165	65.6181	56.4766	U2surp
ENSMUSG00000067071	3.86755	48.1894	3.41891	56.4364	Hes6
ENSMUSG00000031878	57.292	68.6371	52.6624	56.4194	Nae1
ENSMUSG00000055491	49.7886	48.2985	53.6439	56.4073	Pprc1
ENSMUSG00000003808	42.6141	45.5819	43.1506	56.4064	Farsa
ENSMUSG00000030754	44.3751	68.8258	46.8352	56.3931	Copb1
ENSMUSG00000027195	57.3683	69.936	58.2695	56.3776	Hsd17b12
ENSMUSG00000009555	50.6412	61.1304	53.5252	56.3646	Cdk9
ENSMUSG00000036990	42.2011	56.9478	43.4842	56.3591	Otud4
ENSMUSG00000029657	76.3841	47.0098	96.5951	56.3218	Hsph1
ENSMUSG00000031838	34.6274	83.7829	34.9671	56.2637	Ifi30
ENSMUSG00000023883	31.5689	43.5014	39.9157	56.2187	Phf10
ENSMUSG00000027131	53.3572	51.0118	56.9727	56.1932	Emc4
ENSMUSG00000059119	60.9618	59.8855	51.7872	56.1906	Nap1l4
ENSMUSG00000081094	71.1369	60.3996	11.6192	56.1883	Rpl19-ps11
ENSMUSG00000067919	52.9375	46.5184	52.1575	56.1816	Rex2
ENSMUSG00000041817	39.2286	34.7143	38.5045	56.1625	Fam169a
ENSMUSG00000033295	28.2737	42.2469	24.5791	56.156	Ptprf
ENSMUSG00000014859	45.1061	47.0817	43.3204	56.1491	E2f4
ENSMUSG00000031807	57.4176	56.1579	49.5833	56.1407	Pgls
ENSMUSG00000095596	79.6982	117.137	58.1058	56.1382	Gm24303
ENSMUSG00000096112	26.5677	0	0	56.1376	Gm26269
ENSMUSG00000092902	53.132	351.404	96.841	56.1373	Gm25733
ENSMUSG00000036112	58.3598	52.5755	53.2272	56.0945	Metap2
ENSMUSG00000012443	49.3458	52.969	45.6699	56.0589	Kif11
ENSMUSG00000057388	68.832	57.9872	56.3378	56.0577	Mrpl18
ENSMUSG00000003438	45.2452	46.0331	37.6398	56.004	Timm50
ENSMUSG00000030796	60.7261	51.0825	42.1899	56.0014	Tead2
ENSMUSG00000009535	43.0384	56.8509	49.1402	55.991	Rnmt
ENSMUSG00000041815	64.6033	55.7905	69.1077	55.9624	Poldip3
ENSMUSG00000049327	40.082	48.0001	35.7707	55.9593	Setd8
ENSMUSG00000027852	49.704	55.7319	45.3949	55.9496	Nras
ENSMUSG00000029048	58.6607	66.6511	57.0311	55.9427	Rer1
ENSMUSG00000025917	67.9787	55.5251	61.7068	55.9166	Cops5
ENSMUSG00000083621	48.8444	59.1121	16.9325	55.8743	Gm14586
ENSMUSG00000020392	40.4018	54.5825	37.7943	55.8209	Cdkn2aipnl
ENSMUSG00000025607	43.3972	64.1585	48.1867	55.789	Copg2
ENSMUSG00000026039	47.2907	61.3475	44.9929	55.7598	Sgol2
ENSMUSG00000042729	40.6298	45.865	46.1054	55.7181	Wdr74
ENSMUSG00000047187	53.4905	54.7242	45.802	55.6724	Rab2a
ENSMUSG00000031711	36.9282	66.34	37.1817	55.661	Zfp330
ENSMUSG00000053898	53.6834	57.9037	48.3948	55.6274	Ech1
ENSMUSG00000022351	40.7351	61.8688	45.8982	55.5934	Sqle
ENSMUSG00000023025	49.0811	61.032	45.6622	55.5873	Larp4
ENSMUSG00000034341	58.7733	58.3575	47.9945	55.587	Wbp2
ENSMUSG00000040054	59.9128	59.7645	51.3412	55.5478	Baz2a
ENSMUSG00000024308	16.7295	38.1122	13.1899	55.4712	Tapbp
ENSMUSG00000040481	41.3264	44.8601	36.5548	55.4604	Bptf
ENSMUSG00000038482	67.2436	53.5625	69.0893	55.4434	Tfdp1
ENSMUSG00000063888	83.5816	53.953	86.0861	55.4344	Rpl7l1
ENSMUSG00000065999	53.4201	64.8982	44.7385	55.4163	Gm13154
ENSMUSG00000023051	50.8934	44.305	63.2695	55.4082	Tarbp2
ENSMUSG00000014771	35.7618	46.3196	45.8192	55.3879	Pdcd2
ENSMUSG00000041375	27.2908	34.9807	38.8837	55.3295	Ccdc9
ENSMUSG00000004788	45.9071	41.647	34.9857	55.2684	Eif2b2
ENSMUSG00000074994	9.16977	31.862	9.1505	55.2564	Qser1
ENSMUSG00000028766	131.612	54.6198	110.727	55.2183	Alpl
ENSMUSG00000004610	120.014	43.8002	111.584	55.2068	Etfb
ENSMUSG00000029713	62.5773	58.9154	55.0892	55.1807	Gnb2
ENSMUSG00000020064	63.5193	52.8891	67.8366	55.1564	Herc4
ENSMUSG00000004364	61.5523	53.5084	68.0806	55.113	Cul3
ENSMUSG00000008976	88.7066	61.1447	77.1896	55.0579	Gabpa
ENSMUSG00000021953	197.463	55.1488	201.8	55.0179	Tdh
ENSMUSG00000033065	14.1555	50.5456	15.8129	54.9103	Pfkm
ENSMUSG00000005198	91.6956	50.385	98.5947	54.9076	Polr2a
ENSMUSG00000018567	82.591	64.2351	94.9265	54.8881	Gabarap
ENSMUSG00000027365	42.5785	52.1369	45.0637	54.8734	Trpm7
ENSMUSG00000039753	56.3957	64.7864	71.2941	54.8733	Fbxl5
ENSMUSG00000060038	38.1629	49.251	53.243	54.8686	Dhps
ENSMUSG00000079252	69.6745	64.5555	64.3735	54.8674
ENSMUSG00000000384	61.7917	42.5746	59.0835	54.8354	Tbrg4
ENSMUSG00000034203	53.3949	67.0875	53.0551	54.8345	Chchd4
ENSMUSG00000091803	39.617	49.4198	48.8845	54.7745	Cox16
ENSMUSG00000002227	69.5036	73.8059	45.0895	54.7271	Mov10
ENSMUSG00000024474	51.2384	58.6453	52.4129	54.6962	Ik
ENSMUSG00000025027	79.9431	51.8675	78.9669	54.6815	Xpnpep1
ENSMUSG00000033953	51.8805	49.6945	51.0985	54.6773	Ppp3r1
ENSMUSG00000032309	37.1319	62.533	35.5088	54.6435	Fbxo22
ENSMUSG00000020440	55.6182	55.1464	45.6996	54.6088	Arf5
ENSMUSG00000039756	46.0148	55.7106	50.6435	54.6088	Dnttip2
ENSMUSG00000030062	55.2627	65.7522	45.3659	54.5883	Rpn1
ENSMUSG00000032902	56.0689	47.5119	47.1034	54.5757	Slc16a1
ENSMUSG00000095742	58.0986	25.1653	69.3593	54.4497	CAAA01147332.1
ENSMUSG00000062518	43.3081	43.273	45.3743	54.4241	Zfp534
ENSMUSG00000020994	50.4745	55.9433	49.731	54.3358	Pnn
ENSMUSG00000023015	60.4472	58.6515	54.0666	54.3231	Racgap1
ENSMUSG00000023118	47.114	47.1031	45.7634	54.263	Sympk
ENSMUSG00000024007	46.6962	44.5052	41.1418	54.2194	Ppil1
ENSMUSG00000029246	67.6062	46.9268	66.4828	54.2063	Ppat
ENSMUSG00000034285	58.2892	54.217	38.5271	54.1876	Nipsnap1
ENSMUSG00000024791	41.5264	44.9456	44.4986	54.1597	Cdca5
ENSMUSG00000029066	71.4031	46.0411	71.1225	54.1084	Mrpl20
ENSMUSG00000000902	61.1976	37.8822	62.4747	54.0572	Smarcb1
ENSMUSG00000030117	61.2505	48.0044	55.5156	54.041	Gdf3
ENSMUSG00000072772	52.9779	56.9537	60.3459	54.0105	Grcc10
ENSMUSG00000032939	62.983	49.4466	68.4075	53.9821	Nup93
ENSMUSG00000022119	62.6742	65.2109	65.8786	53.9511	Rbm26
ENSMUSG00000032042	45.1621	60.3458	39.7784	53.8909	Srpr
ENSMUSG00000014504	63.2292	47.9381	61.7973	53.8272	Srp19
ENSMUSG00000020775	47.3553	49.0266	48.4178	53.7847	Mrpl38
ENSMUSG00000029913	10.8181	59.7444	8.6016	53.747	Prdm5
ENSMUSG00000038759	42.1235	48.1466	45.9124	53.7355	Nup205
ENSMUSG00000053510	47.5578	66.2286	58.2498	53.6799	Nrd1
ENSMUSG00000066007	48.547	47.2786	51.1563	53.6631	Zfp600
ENSMUSG00000040010	56.6797	38.5928	57.4866	53.662	Slc7a5
ENSMUSG00000022385	47.3805	59.8883	51.7285	53.6258	Gtse1
ENSMUSG00000014402	39.4691	48.8202	41.8442	53.5989	Tsg101
ENSMUSG00000020078	50.923	50.8916	59.3652	53.598	Vps26a
ENSMUSG00000010277	48.4804	51.8003	52.2792	53.5856	2610507B11Rik
ENSMUSG00000027187	52.1211	59.9796	51.982	53.5847	Cat
ENSMUSG00000026187	78.1734	58.706	66.7198	53.5448	Xrcc5
ENSMUSG00000026095	44.9146	60.0384	51.0337	53.5068	Asnsd1
ENSMUSG00000029622	100.687	47.1632	98.3544	53.4826	Arpc1b
ENSMUSG00000037278	66.5283	62.3244	53.0495	53.4722	Tmem97
ENSMUSG00000026669	59.0935	49.2914	49.83	53.4478	Mcm10
ENSMUSG00000031922	46.2468	52.4418	47.1124	53.4334	Cep57
ENSMUSG00000001674	51.2259	51.8628	57.9294	53.4266	Ddx18
ENSMUSG00000026429	28.3441	82.8196	24.4239	53.3407	Ube2t
ENSMUSG00000047534	51.7441	60.2159	51.4989	53.337	Mis18bp1
ENSMUSG00000034667	38.7006	44.0567	47.4762	53.316	Xpot
ENSMUSG00000000399	75.9116	54.6459	65.5346	53.2903	Ndufa9
ENSMUSG00000029538	49.4703	38.4472	31.0249	53.2836	Srsf9
ENSMUSG00000040771	46.7509	51.2848	46.705	53.2512	Oard1
ENSMUSG00000029686	58.2512	43.7298	57.2891	53.2249	Cul1
ENSMUSG00000029147	60.9303	40.827	56.3994	53.2083	Ppm1g
ENSMUSG00000025574	78.5807	40.0248	65.5412	53.1917	Tk1
ENSMUSG00000026457	43.176	59.2837	40.2311	53.162	Adipor1
ENSMUSG00000037013	46.3022	60.29	47.2014	53.1615	Ss18
ENSMUSG00000003437	49.3989	37.0252	52.0812	53.1606	Paf1
ENSMUSG00000003380	53.0839	67.5873	49.3869	53.157	Rabac1
ENSMUSG00000024968	53.8135	32.9945	47.1201	53.1545	Rcor2
ENSMUSG00000004535	48.3642	47.7071	58.1571	53.1161	Tax1bp1
ENSMUSG00000017760	94.5798	63.7714	145.681	53.0974	Ctsa
ENSMUSG00000038299	52.2887	58.825	53.3264	53.0478	Wdr36
ENSMUSG00000025395	58.205	52.1071	56.6043	53.0476	Prim1
ENSMUSG00000062480	43.1088	55.6922	50.5102	53.0271	Acat3
ENSMUSG00000058076	53.1313	62.0574	53.8358	53.0031	Sdhc
ENSMUSG00000022797	283.993	43.1819	158.179	52.9966	Tfrc
ENSMUSG00000029017	52.8344	52.5953	56.8352	52.9653	Pmpcb
ENSMUSG00000075528	53.5094	49.2083	42.9758	52.934	Aarsd1
ENSMUSG00000034269	56.2555	55.2428	50.3333	52.9034	Setd5
ENSMUSG00000085525	62.6731	41.7221	47.9225	52.8917	Gm13166
ENSMUSG00000021114	63.0919	52.7288	75.1473	52.8545	Atp6v1d
ENSMUSG00000026288	55.7869	59.7753	46.2393	52.8506	Inpp5d
ENSMUSG00000029201	27.903	43.8062	28.968	52.842	Ugdh
ENSMUSG00000070708	32.2437	48.325	21.3058	52.8279	Gtsf1l
ENSMUSG00000034088	67.932	52.193	66.1295	52.8133	Hdlbp
ENSMUSG00000020935	66.5556	51.1009	49.0182	52.7981	Dcakd
ENSMUSG00000064770	0	0	0	52.772	n-R5s29
ENSMUSG00000021273	35.9121	57.1469	34.1099	52.7278	Fdft1
ENSMUSG00000001418	69.6828	48.2808	74.1658	52.7236	0610031J06Rik
ENSMUSG00000028811	55.489	38.2282	62.1116	52.7051	Yars
ENSMUSG00000025809	53.402	69.9363	46.7591	52.686	Itgb1
ENSMUSG00000027429	55.4774	51.27	56.6596	52.6614	Sec23b
ENSMUSG00000031812	73.5631	60.3991	51.3092	52.648	Map1lc3b
ENSMUSG00000024045	42.4403	40.7909	46.5487	52.6271	Akap8
ENSMUSG00000019433	73.2177	41.4676	61.6021	52.6198	Gipc1
ENSMUSG00000023495	20.6785	37.0102	17.1215	52.5414	Pcbp4
ENSMUSG00000031584	89.3288	56.8572	79.082	52.5236	Gsr
ENSMUSG00000025858	46.163	50.7159	49.3137	52.4648	Get4
ENSMUSG00000020794	37.8342	45.672	32.2596	52.464	Ube2g1
ENSMUSG00000040269	55.4207	40.471	50.2582	52.4302	Mrps28
ENSMUSG00000041773	22.2714	31.1285	28.4459	52.3857	Enc1
ENSMUSG00000022652	48.1442	46.7814	46.7398	52.3612	Morc1
ENSMUSG00000025823	81.7607	52.3539	72.1331	52.3519	Pdia4
ENSMUSG00000086859	28.4051	49.9221	22.8314	52.3366	2810008D09Rik
ENSMUSG00000034101	60.0563	48.146	60.3741	52.3302	Ctnnd1
ENSMUSG00000069049	55.0772	45.6005	63.2372	52.3295	Eif2s3y
ENSMUSG00000023286	46.7907	55.0966	47.4319	52.3085	Ube2j2
ENSMUSG00000030619	76.9518	61.5714	91.3999	52.2906	Eed
ENSMUSG00000052752	62.0822	54.7613	65.8117	52.2881	Traf7
ENSMUSG00000028416	61.487	63.9827	58.9107	52.2287	Bag1
ENSMUSG00000020897	50.7547	74.2189	46.7703	52.224	Aurkb
ENSMUSG00000090860	50.0377	36.7611	56.895	52.2226	Gm17134
ENSMUSG00000027411	33.5793	37.0595	41.7582	52.2076	Vps16
ENSMUSG00000034932	56.8011	53.021	52.969	52.1688	Mrpl54
ENSMUSG00000068323	10.0432	22.4047	8.55606	52.1652	Slc4a5
ENSMUSG00000020629	69.7484	54.7862	43.7125	52.1578	Adi1
ENSMUSG00000003099	41.4039	49.338	40.2742	52.0615	Ppp5c
ENSMUSG00000020114	114.084	62.5432	108.924	52.0372	Cand1
ENSMUSG00000024456	30.9172	45.2146	26.4211	51.9848	Diap1
ENSMUSG00000020321	62.6587	50.517	61.9809	51.9769	Mdh1
ENSMUSG00000026473	28.0364	36.9291	29.5196	51.8304	Glul
ENSMUSG00000022253	38.3056	58.525	33.5101	51.8195	Nadk2
ENSMUSG00000020831	46.4352	52.2474	44.6326	51.8107	0610010K14Rik
ENSMUSG00000060279	62.3062	43.9258	51.6211	51.8015	Ap2a1
ENSMUSG00000001552	37.6167	39.6747	30.3959	51.7924	Jup
ENSMUSG00000026915	37.1598	55.2104	36.0911	51.7922	Strbp
ENSMUSG00000036180	48.1264	43.442	49.3379	51.7834	Gatad2a
ENSMUSG00000022681	34.4306	51.8361	27.5398	51.7821	Ntan1
ENSMUSG00000021843	26.8333	36.8138	30.9241	51.763	Ktn1
ENSMUSG00000032555	42.008	65.742	41.0775	51.7541	Topbp1
ENSMUSG00000031591	83.9453	62.4631	85.8519	51.7452	Asah1
ENSMUSG00000038335	50.8126	48.808	50.1843	51.7384	Tsr1
ENSMUSG00000025265	34.6167	55.1374	33.5581	51.7248	Fgd1
ENSMUSG00000059436	43.788	43.4971	36.8821	51.7236	Max
ENSMUSG00000028960	32.6311	48.6454	28.2607	51.7163	Ube4b
ENSMUSG00000028896	55.3538	55.5925	46.3212	51.6374	Rcc1
ENSMUSG00000040225	49.7009	50.7276	48.6156	51.6127	Prrc2c
ENSMUSG00000038525	46.3844	50.5582	42.7536	51.6066	Armc10
ENSMUSG00000038848	44.4205	45.6661	47.8586	51.584	Ythdf1
ENSMUSG00000034518	22.1013	47.3528	26.3068	51.5519	Hmgxb4
ENSMUSG00000020257	59.062	53.7904	62.129	51.5453	Wdr82
ENSMUSG00000020863	71.1267	79.0232	80.2397	51.5414	Luc7l3
ENSMUSG00000032712	62.424	52.8592	55.1621	51.5014	2810474O19Rik
ENSMUSG00000041483	29.8599	40.7783	29.4075	51.4932	Zfp281
ENSMUSG00000028683	40.6191	52.2067	37.826	51.4625	Eif2b3
ENSMUSG00000080364	24.2819	107.134	53.0048	51.4552	Gm25777
ENSMUSG00000042548	26.3886	51.1655	25.2254	51.449	Asxl1
ENSMUSG00000028312	50.1912	53.337	57.5211	51.3883	Smc2
ENSMUSG00000032096	51.4187	55.6223	49.1408	51.3245	Arcn1
ENSMUSG00000024646	45.29	48.2857	44.9022	51.3206	Cyb5
ENSMUSG00000025544	68.4368	62.0182	70.9342	51.3051	Tm9sf2
ENSMUSG00000054604	84.5916	48.0682	99.4397	51.2863	Cggbp1
ENSMUSG00000052738	76.2522	45.2095	73.8282	51.2451	Suclg1
ENSMUSG00000026427	56.01	44.5753	68.6833	51.228	Eif2d
ENSMUSG00000054408	58.1313	62.5749	62.898	51.1937	Spcs3
ENSMUSG00000028423	40.9978	50.9034	46.5574	51.1604	Nfx1
ENSMUSG00000002014	65.3185	52.4936	93.2469	51.1489	Ssr4
ENSMUSG00000038712	50.9387	58.6802	37.6234	51.1299	Fam63a
ENSMUSG00000003299	59.1642	40.5674	51.6976	51.1251	Mrpl4
ENSMUSG00000085156	41.9733	52.4848	50.469	51.076	Gm11974
ENSMUSG00000027454	55.2483	47.7161	44.7603	51.0747	Gins1
ENSMUSG00000025153	42.0159	45.8618	37.8786	51.0521	Fasn
ENSMUSG00000062078	83.4531	61.8918	81.6892	51.0384	Qk
ENSMUSG00000028797	43.2366	39.2574	48.1257	51.0085	Tmem234
ENSMUSG00000039456	42.7288	56.4175	44.2884	50.9748	Morc3
ENSMUSG00000028948	29.1432	50.3373	33.7039	50.9573	Nol9
ENSMUSG00000053644	33.8666	42.7645	29.6069	50.9502	Aldh7a1
ENSMUSG00000036323	62.0112	58.4596	65.5903	50.877	Srp72
ENSMUSG00000031984	51.5406	47.5501	49.8257	50.874	2810004N23Rik
ENSMUSG00000028648	65.3037	43.443	70.3841	50.8723	Ndufs5
ENSMUSG00000034165	92.2499	45.6914	101.18	50.8678	Ccnd3
ENSMUSG00000046721	65.4416	49.3214	13.9684	50.8104	Rpl14-ps1
ENSMUSG00000002845	154.282	79.3975	123.467	50.7531	Tmem39a
ENSMUSG00000030615	63.9992	43.7734	77.1475	50.6997	Tmem126a
ENSMUSG00000020349	54.7806	45.7544	53.3337	50.6945	Ppp2ca
ENSMUSG00000022635	38.6055	35.7708	43.2776	50.6728	Zcrb1
ENSMUSG00000040204	32.0774	34.0093	9.23522	50.6605	2810417H13Rik
ENSMUSG00000058833	54.7531	44.902	51.6751	50.6605	2810428I15Rik
ENSMUSG00000002076	41.0813	44.7399	31.6479	50.6194	Hsf2bp
ENSMUSG00000029802	29.412	48.7806	29.8365	50.5906	Abcg2
ENSMUSG00000018921	57.0578	41.136	70.9377	50.5792	Pelp1
ENSMUSG00000002222	40.3883	58.5555	36.2574	50.5417	Rmnd5a
ENSMUSG00000056342	45.3336	44.6809	58.0714	50.5288	Usp34
ENSMUSG00000032435	40.0647	47.061	30.9309	50.5257	Dync1li1
ENSMUSG00000035351	43.1554	46.7821	41.2211	50.5196	Nup37
ENSMUSG00000031985	41.5246	61.0205	34.1062	50.5024	Gnpat
ENSMUSG00000018189	45.6489	52.2558	43.3087	50.4992	Uchl5
ENSMUSG00000026174	54.7734	54.0532	55.3814	50.4795	Rqcd1
ENSMUSG00000022300	45.8907	47.83	54.8522	50.4769	Dcaf13
ENSMUSG00000021025	20.2462	27.0304	15.6058	50.4426	Nfkbia
ENSMUSG00000030978	77.5897	57.3302	67.6089	50.4404	Rrm1
ENSMUSG00000037544	44.5657	54.6194	41.1209	50.421	Dlgap5
ENSMUSG00000028109	53.3994	55.0345	63.0089	50.3923	Hormad1
ENSMUSG00000028560	57.3649	46.2927	61.0846	50.3732	Usp1
ENSMUSG00000022779	49.4177	66.9505	54.6178	50.3579	Top3b
ENSMUSG00000028187	38.8884	47.1137	42.2058	50.3478	Rpf1
ENSMUSG00000030980	35.9063	35.7526	38.8285	50.3058	Knop1
ENSMUSG00000020063	38.9181	38.0581	49.4979	50.2986	Sirt1
ENSMUSG00000029920	45.8169	38.2316	53.4222	50.2433	Smarcad1
ENSMUSG00000006299	52.1093	46.0992	47.572	50.1425	Aamp
ENSMUSG00000023277	23.1659	39.3339	14.7668	50.1317	Twf2
ENSMUSG00000031609	49.8495	59.8271	50.182	49.9662	Sap30
ENSMUSG00000050199	15.2045	54.1213	14.1722	49.9387	Lgr4
ENSMUSG00000038733	40.6332	54.7292	42.6021	49.9315	Wdr26
ENSMUSG00000071646	60.9334	50.7646	53.6747	49.9255	Mta2
ENSMUSG00000096145	24.1111	46.923	25.1408	49.9053	Vkorc1
ENSMUSG00000095909	58.3405	37.5556	64.9489	49.8833	Gm10324
ENSMUSG00000019797	29.4151	45.7361	23.9117	49.8667	1700021F05Rik
ENSMUSG00000020530	54.7955	55.0453	56.4113	49.8599	Ggnbp2
ENSMUSG00000040562	11.5362	32.9476	13.084	49.8407	Gstm2
ENSMUSG00000057836	30.5822	63.1565	24.6785	49.8136	Xlr3a
ENSMUSG00000072980	30.2173	53.9972	31.0239	49.8062	Oip5
ENSMUSG00000035828	42.3846	46.1981	28.5871	49.7815	Pim3
ENSMUSG00000057421	36.8236	56.9771	35.8004	49.7676	Las1l
ENSMUSG00000006273	79.2394	54.7871	87.1428	49.7673	Atp6v1b2
ENSMUSG00000048922	42.0123	75.4258	37.8216	49.7394	Cdca2
ENSMUSG00000059811	34.172	49.0589	38.3542	49.7378	Atl2
ENSMUSG00000038467	50.7864	43.7606	47.436	49.7171	Chmp4b
ENSMUSG00000029144	52.6793	45.7814	57.3395	49.7047	Gtf3c2
ENSMUSG00000040725	47.2804	57.7845	45.7437	49.7026	Hnrnpul1
ENSMUSG00000007721	57.8186	44.6316	50.3941	49.6957	Ccdc124
ENSMUSG00000025609	65.4419	86.6007	71.5943	49.6428	Mkln1
ENSMUSG00000030741	54.9672	36.189	57.6457	49.6373	Spns1
ENSMUSG00000014355	35.0674	51.9724	38.5505	49.6255	Anapc1
ENSMUSG00000030663	58.9177	52.3913	54.9296	49.5981	1110004F10Rik
ENSMUSG00000028347	69.8896	49.2474	43.0743	49.5815	Tmeff1
ENSMUSG00000001964	57.9472	59.2253	58.9363	49.5743	Emd
ENSMUSG00000028678	41.3365	58.9331	38.8198	49.5692	Kif2c
ENSMUSG00000030016	32.6537	39.8834	30.422	49.5576	Zfml
ENSMUSG00000040383	30.7512	39.1588	30.6762	49.5004	Aqr
ENSMUSG00000041168	45.2053	42.3552	45.5031	49.4811	Lonp1
ENSMUSG00000024370	57.4106	57.4185	61.4202	49.4263	Cdc23
ENSMUSG00000026202	41.7492	30.9969	58.4485	49.4243	Tuba4a
ENSMUSG00000021871	41.1802	36.6541	37.6407	49.4224	Pnp
ENSMUSG00000064901	28.1423	46.9286	28.9697	49.4112	Snora21
ENSMUSG00000060098	42.4509	64.1863	34.3282	49.4081	Prmt7
ENSMUSG00000038812	48.7572	52.5332	35.9437	49.3489	Trmt112
ENSMUSG00000024081	49.3325	53.7633	50.9555	49.32	Cebpz
ENSMUSG00000026377	43.4616	37.7861	50.1168	49.319	Mki67ip
ENSMUSG00000025156	47.6515	51.9751	53.5052	49.3146	Gps1
ENSMUSG00000027012	43.6772	47.7825	44.1154	49.297	Dync1i2
ENSMUSG00000017453	22.6863	38.1346	18.7916	49.2513	Pipox
ENSMUSG00000060206	23.7956	48.2076	33.7934	49.2047	Zfp462
ENSMUSG00000021096	30.4046	43.3424	29.8778	49.1965	Ppm1a
ENSMUSG00000025968	70.5051	45.5236	70.201	49.1732	Ndufs1
ENSMUSG00000003644	45.9419	46.9536	40.2691	49.1423	Rps6ka1
ENSMUSG00000064179	10.5413	46.1444	5.33719	49.1007	Tnnt1
ENSMUSG00000050043	64.4842	72.7147	78.1518	49.0931	Tmx2
ENSMUSG00000021665	74.3004	69.5614	48.7117	49.0772	Hexb
ENSMUSG00000037465	46.1679	52.2676	34.4322	49.0632	Klf10
ENSMUSG00000020167	38.7886	40.6197	35.5019	49.0533	Tcf3
ENSMUSG00000053754	28.8961	42.1002	31.2021	49.0262	Chd8
ENSMUSG00000044308	76.1641	58.0941	84.6947	49.0239	Ubr3
ENSMUSG00000068566	53.5235	32.3107	50.5319	48.9419	Myadm
ENSMUSG00000022587	27	41.7325	11.3555	48.94	Ly6e
ENSMUSG00000020315	41.4908	51.6235	41.238	48.9332	Sptbn1
ENSMUSG00000018326	68.5832	34.6221	68.4859	48.9255	Ywhab
ENSMUSG00000067702	133.061	67.398	67.7655	48.9114	Tuba3a
ENSMUSG00000042133	43.4084	55.1628	47.9604	48.8466	Ppig
ENSMUSG00000024188	57.0123	67.4367	50.6869	48.8269	Luc7l
ENSMUSG00000021453	0.904534	3.21462	0.604567	48.8144	Gadd45g
ENSMUSG00000000782	13.1636	46.9008	12.6218	48.8028	Tcf7
ENSMUSG00000079553	47.3923	55.1712	47.4775	48.7313	Kifc1
ENSMUSG00000024660	40.4392	48.5426	38.2078	48.7209	Incenp
ENSMUSG00000079139	53.1385	44.1302	22.4151	48.6975	Gm4204
ENSMUSG00000038301	29.838	42.1764	27.4085	48.6927	Snx10
ENSMUSG00000024436	54.0203	41.6422	70.4578	48.6483	Mrps18b
ENSMUSG00000039682	136.378	52.54	121.669	48.6454	Lap3
ENSMUSG00000031697	60.7092	47.1508	56.1442	48.6264	Orc6
ENSMUSG00000037692	26.0724	37.3537	24.8554	48.624	Ahdc1
ENSMUSG00000008690	45.7595	48.1223	43.5903	48.5695	Ncaph2
ENSMUSG00000030327	43.7035	50.9655	42.3096	48.5658	Necap1
ENSMUSG00000021255	141.561	65.3996	141.928	48.5445	Esrrb
ENSMUSG00000005667	39.8594	27.52	49.9633	48.5416	Mthfd2
ENSMUSG00000028954	24.1758	38.0649	27.5759	48.5371	Nub1
ENSMUSG00000001910	64.0469	43.6746	55.2616	48.4898	Nacc1
ENSMUSG00000035575	45.094	52.3149	57.5368	48.4896	Utp6
ENSMUSG00000020898	39.8226	61.3514	38.8461	48.4149	Ctc1
ENSMUSG00000027479	50.5462	44.5984	64.4636	48.4039	Mapre1
ENSMUSG00000028580	58.5199	43.4786	52.2021	48.3805	Pum1
ENSMUSG00000030291	63.804	62.9444	83.5723	48.3497	Med21
ENSMUSG00000022757	42.6416	43.1962	40.8454	48.3492	Tfg
ENSMUSG00000001774	54.246	42.1394	54.7967	48.3352	Chordc1
ENSMUSG00000068856	61.1394	41.7347	57.0834	48.3329	Sf3b4
ENSMUSG00000052446	61.9773	51.6553	84.7237	48.3271	Zfp961
ENSMUSG00000073838	64.4387	46.1686	48.6787	48.3176	Tufm
ENSMUSG00000049881	38.5388	38.1396	35.268	48.3067	2810025M15Rik
ENSMUSG00000090000	67.7317	58.869	57.1969	48.2971	Ier3ip1
ENSMUSG00000050017	38.293	40.8675	37.1373	48.28	Pitpnb
ENSMUSG00000035297	52.4082	51.6934	52.4935	48.135	Cops4
ENSMUSG00000008036	66.4563	45.208	50.2932	48.1154	Ap2s1
ENSMUSG00000025142	57.6822	38.4386	55.5981	48.1091	Aspscr1
ENSMUSG00000028861	65.67	48.2128	75.9371	48.0552	Mrps15
ENSMUSG00000054079	40.9629	47.0188	41.1461	48.0525	Utp18
ENSMUSG00000078773	37.2658	71.6021	32.9277	48.0388	Rad54b
ENSMUSG00000066037	57.384	34.6091	62.6445	47.9901	Hnrnpr
ENSMUSG00000008475	64.203	39.8909	54.7094	47.9856	Arpc5
ENSMUSG00000039356	38.8004	34.9277	34.518	47.9532	Exosc2
ENSMUSG00000062397	92.9343	60.6853	79.7032	47.8532	Zfp706
ENSMUSG00000033186	50.0311	54.0105	48.9192	47.8373	Mzt1
ENSMUSG00000030298	64.9934	45.4857	58.5897	47.8293	Sec13
ENSMUSG00000015714	35.5338	44.5425	35.421	47.8182	Cers2
ENSMUSG00000062170	61.6067	48.6876	61.6204	47.8138	Fmr1nb
ENSMUSG00000027323	50.5063	46.9602	37.9145	47.7905	Rad51
ENSMUSG00000024525	64.5438	37.4098	55.7515	47.7535	Impa2
ENSMUSG00000027678	50.5918	48.4269	54.3558	47.7452	Ncoa3
ENSMUSG00000020515	39.3943	54.6359	37.7034	47.708	Cnot8
ENSMUSG00000026843	65.6596	43.9533	80.5182	47.6916	Fubp3
ENSMUSG00000025950	115.951	64.1755	117.208	47.6695	Idh1
ENSMUSG00000040549	38.3287	52.2447	39.0576	47.6417	Ckap5
ENSMUSG00000044712	32.7568	49.3361	78.6823	47.6045	Slc38a6
ENSMUSG00000025151	46.1707	49.9249	40.8681	47.5906	Maged1
ENSMUSG00000095677	43.0396	35.7371	34.2007	47.4964	Dynlt1f
ENSMUSG00000074221	44.6186	50.507	44.0228	47.467	Zfp568
ENSMUSG00000021361	74.5066	63.6212	61.1536	47.3927	Tmem14c
ENSMUSG00000036315	87.2284	48.061	87.2417	47.3716	Znrd1
ENSMUSG00000051730	60.3516	55.2635	47.4247	47.3284	Mettl5
ENSMUSG00000054309	42.1532	41.5708	38.6509	47.3214	Cpsf3
ENSMUSG00000032187	46.3463	47.1484	35.7423	47.2855	Smarca4
ENSMUSG00000021326	34.5096	38.4138	31.6872	47.2807	Trim27
ENSMUSG00000028675	33.435	48.6245	36.3205	47.2778	Pnrc2
ENSMUSG00000062014	41.0736	51.169	52.3279	47.2597	Gmfb
ENSMUSG00000031796	39.043	53.2836	32.935	47.2158	Gtl3
[truncated: 35,304 more rows]
